# Supplementary material for: The global population stru cture of Lacticaseibacillus rhamnosus and its application to an investigation of a rare case of infective endocarditis
Source: PLoS One. 2024 Aug 30;19(8):e0300843. doi: 10.1371/journal.pone.0300843 (PMC11364288; doi:10.1371/journal.pone.0300843)
Supplement: S1 Table — NCBI database accession numbers and associated metadata. Assembly sequence characteristics are included for isolates with assembly data and read sequence characteristics are included for those with unassembled Illumina sequence read data. (XLSX) [file pone.0300843.s004.xlsx]

## Sheet: L rhamnosus sequence sets used
BioSample Acc	SRA Acc	Assembly Acc	Strain ID	Source	Compartment	Continent	Year	NCBI Host	NCBI Source	NCBI Medium	NCBI Date	NCBI Location	alignment coverage (%)	Type	#_contigs	bp_contigs	n50	%gc	gaps or ambiguous bases	# read pairs	# read bases	Clade
SAMEA104428401	ERR2221226	NA	LS1_59	Human	GI	Unknown	Unknown						95.5825	Reads	NA	NA	NA	NA	NA	2232244	446448800	C2
SAMEA104428643	ERR2221384	NA		Human	GI	Unknown	Unknown						83.8644	Reads	NA	NA	NA	NA	NA	2690386	672596500	GG
SAMEA1571043	ERR203988	NA		Unknown	Unknown	Unknown	Unknown						83.6845	Reads	NA	NA	NA	NA	NA	1621646	324329200	GG
SAMEA1571052	ERR203969	NA		Unknown	Unknown	Unknown	Unknown						87.9434	Reads	NA	NA	NA	NA	NA	1795282	359056400
SAMEA1571064	ERR203963	NA		Unknown	Unknown	Unknown	Unknown						83.3431	Reads	NA	NA	NA	NA	NA	1685565	337113000
SAMEA1571069	ERR203999	NA		Unknown	Unknown	Unknown	Unknown						98.9185	Reads	NA	NA	NA	NA	NA	2028466	405693200	YC
SAMEA1571078	ERR203974	NA		Unknown	Unknown	Unknown	Unknown						84.1742	Reads	NA	NA	NA	NA	NA	1065000	213000000
SAMEA1571083	ERR203989	NA		Unknown	Unknown	Unknown	Unknown						83.5753	Reads	NA	NA	NA	NA	NA	1093479	218695800	GG
SAMEA1571089	ERR203972	NA		Unknown	Unknown	Unknown	Unknown						87.878	Reads	NA	NA	NA	NA	NA	1689041	337808200
SAMEA1571112	ERR203975	NA		Unknown	Unknown	Unknown	Unknown						87.6635	Reads	NA	NA	NA	NA	NA	2442971	488594200
SAMEA1571120	ERR203966	NA		Unknown	Unknown	Unknown	Unknown						82.7927	Reads	NA	NA	NA	NA	NA	2298748	459749600
SAMEA1920317	ERR298624	NA	G205-1.37	Unknown	Unknown	Unknown	Unknown						85.5482	Reads	NA	NA	NA	NA	NA	2241753	448350600	C1
SAMEA1920340	ERR298647	NA	G216-1.2	Unknown	Unknown	Unknown	Unknown						87.4055	Reads	NA	NA	NA	NA	NA	1834643	366928600
SAMEA1920358	ERR298664	NA	G218-4.1	Unknown	Unknown	Unknown	Unknown						86.9255	Reads	NA	NA	NA	NA	NA	2112177	422435400
SAMEA1920365	ERR298673	NA	G229-1.32	Unknown	Unknown	Unknown	Unknown						94.4508	Reads	NA	NA	NA	NA	NA	2247299	449459800
SAMEA1920372	ERR298679	NA	G216BLE_sm_A	Unknown	Unknown	Unknown	Unknown						82.956	Reads	NA	NA	NA	NA	NA	2076928	415385600
SAMEA1920388	ERR298697	NA	CH620	Unknown	Unknown	Unknown	Unknown						94.4631	Reads	NA	NA	NA	NA	NA	2168965	433793000
SAMEA1920389	ERR298696	NA	UA222	Unknown	Unknown	Unknown	Unknown						81.5601	Reads	NA	NA	NA	NA	NA	2314886	462977200	GG
SAMEA1920399	ERR298704	NA	CH150	Unknown	Unknown	Unknown	Unknown						94.4322	Reads	NA	NA	NA	NA	NA	2030912	406182400
SAMEA2437610	ERR570118	NA	G210-4.9	Unknown	Unknown	Unknown	Unknown						83.0523	Reads	NA	NA	NA	NA	NA	2989806	597961200
SAMEA2437613	ERR570121	NA	G210-5.30	Unknown	Unknown	Unknown	Unknown						83.013	Reads	NA	NA	NA	NA	NA	2578390	515678000
SAMEA2437615	ERR570123	NA	G215-5.1	Unknown	Unknown	Unknown	Unknown						83.7369	Reads	NA	NA	NA	NA	NA	2713563	542712600	GG
SAMEA2437617	ERR570125	NA	G220-2.8	Unknown	Unknown	Unknown	Unknown						83.5487	Reads	NA	NA	NA	NA	NA	2807547	561509400	GG
SAMEA2437618	ERR570126	NA	G220-5.13	Unknown	Unknown	Unknown	Unknown						83.5289	Reads	NA	NA	NA	NA	NA	2563678	512735600	GG
SAMEA2437623	ERR570131	NA	G229-4.31	Unknown	Unknown	Unknown	Unknown						85.6023	Reads	NA	NA	NA	NA	NA	2611359	522271800	C1
SAMEA2437625	ERR570133	NA	G231-1.1	Unknown	Unknown	Unknown	Unknown						87.1514	Reads	NA	NA	NA	NA	NA	2493348	498669600
SAMEA2437628	ERR570136	NA	G231-2.2	Unknown	Unknown	Unknown	Unknown						87.1451	Reads	NA	NA	NA	NA	NA	2417833	483566600
SAMEA2437631	ERR570139	NA	G231-4.1	Unknown	Unknown	Unknown	Unknown						87.0397	Reads	NA	NA	NA	NA	NA	2647338	529467600
SAMEA2437633	ERR570141	NA	G231-5.1	Unknown	Unknown	Unknown	Unknown						87.1668	Reads	NA	NA	NA	NA	NA	2632705	526541000
SAMEA2437639	ERR570147	NA	G238-1.2	Unknown	Unknown	Unknown	Unknown						95.5765	Reads	NA	NA	NA	NA	NA	2580926	516185200	C2
SAMEA2437642	ERR570150	NA	G238-2.2	Unknown	Unknown	Unknown	Unknown						95.5824	Reads	NA	NA	NA	NA	NA	2594703	518940600	C2
SAMEA2437647	ERR570155	NA	G238-5.9	Unknown	Unknown	Unknown	Unknown						85.565	Reads	NA	NA	NA	NA	NA	2367572	473514400	C1
SAMEA2437664	ERR570172	NA	G244-1.1	Unknown	Unknown	Unknown	Unknown						83.796	Reads	NA	NA	NA	NA	NA	2763426	552685200	GG
SAMEA2437665	ERR570173	NA	G244-4.1	Unknown	Unknown	Unknown	Unknown						83.766	Reads	NA	NA	NA	NA	NA	2386989	477397800	GG
SAMEA2437668	ERR570176	NA	G254-1.1	Unknown	Unknown	Unknown	Unknown						95.5929	Reads	NA	NA	NA	NA	NA	2727010	545402000	C2
SAMEA2437671	ERR570179	NA	G254-2.2	Unknown	Unknown	Unknown	Unknown						95.5963	Reads	NA	NA	NA	NA	NA	2820188	564037600	C2
SAMEA2437672	ERR570180	NA	G254-4.1	Unknown	Unknown	Unknown	Unknown						95.5901	Reads	NA	NA	NA	NA	NA	2566147	513229400	C2
SAMEA2437674	ERR570182	NA	G254-5.1	Unknown	Unknown	Unknown	Unknown						95.8578	Reads	NA	NA	NA	NA	NA	2547785	509557000	C2
SAMEA2437676	ERR570184	NA	G255-2.2	Unknown	Unknown	Unknown	Unknown						83.7793	Reads	NA	NA	NA	NA	NA	2528697	505739400	GG
SAMEA2437678	ERR570186	NA	G255-5.1	Unknown	Unknown	Unknown	Unknown						95.8267	Reads	NA	NA	NA	NA	NA	2714739	542947800
SAMEA2437708	ERR570216	NA	G260-5.23	Unknown	Unknown	Unknown	Unknown						97.0565	Reads	NA	NA	NA	NA	NA	2360794	472158800	YC
SAMEA2437713	ERR570221	NA	G266-2.1	Unknown	Unknown	Unknown	Unknown						85.5933	Reads	NA	NA	NA	NA	NA	2597632	519526400	C1
SAMEA2437716	ERR570224	NA	G266-5.1	Unknown	Unknown	Unknown	Unknown						86.091	Reads	NA	NA	NA	NA	NA	2477449	495489800
SAMEA2437731	ERR570239	NA	G273-2.14	Unknown	Unknown	Unknown	Unknown						87.3765	Reads	NA	NA	NA	NA	NA	2203384	440676800
SAMEA2437735	ERR570243	NA	G273-5.2	Unknown	Unknown	Unknown	Unknown						84.1904	Reads	NA	NA	NA	NA	NA	2356877	471375400
SAMEA2437741	ERR570249	NA	G277-1.2	Unknown	Unknown	Unknown	Unknown						85.0378	Reads	NA	NA	NA	NA	NA	2405192	481038400
SAMEA2437743	ERR570251	NA	G277-2.4	Unknown	Unknown	Unknown	Unknown						85.0198	Reads	NA	NA	NA	NA	NA	2547166	509433200
SAMEA2437747	ERR570255	NA	G277-4.16	Unknown	Unknown	Unknown	Unknown						85.9831	Reads	NA	NA	NA	NA	NA	2531148	506229600
SAMEA2437751	ERR570259	NA	G277-5.22	Unknown	Unknown	Unknown	Unknown						85.0476	Reads	NA	NA	NA	NA	NA	2542192	508438400
SAMEA3539430	ERR1203919	NA		Human	GI	Unknown	Unknown						95.637	Reads	NA	NA	NA	NA	NA	1628892	325778400	C2
SAMEA4623334	ERR3403335	GCA_902166035.1	4928STDY7387919	Human	GI	Europe	2018	Homo sapiens	faecal		2018	United Kingdom	99.1725	Reads	NA	NA	NA	NA	NA	1266293	382420486	YC
SAMEA5613940	ERR3330683	NA	LMG 18243	Unknown	Unknown	Unknown	Unknown						84.0135	Reads	NA	NA	NA	NA	NA	3100474	930142200	GG
SAMEA5613941	ERR3330689	NA	LMG 23324	Unknown	Unknown	Unknown	Unknown						83.7324	Reads	NA	NA	NA	NA	NA	3325497	997649100	GG
SAMEA5613942	ERR3330681	NA	LMG 23535	Unknown	Unknown	Unknown	Unknown						82.5359	Reads	NA	NA	NA	NA	NA	3859404	1157821200	GG
SAMEA5613943	ERR3330691	NA	LMG 25626	Unknown	Unknown	Unknown	Unknown						83.9896	Reads	NA	NA	NA	NA	NA	3584782	1075434600	GG
SAMEA5613944	ERR3330690	NA	LMG 25859	Unknown	Unknown	Unknown	Unknown						83.8473	Reads	NA	NA	NA	NA	NA	3557637	1067291100	GG
SAMEA5613945	ERR3330682	NA	LMG 27229	Unknown	Unknown	Unknown	Unknown						84.0112	Reads	NA	NA	NA	NA	NA	3384634	1015390200	GG
SAMEA5613946	ERR3330679	NA	LMG 23553	Unknown	Unknown	Unknown	Unknown						85.9717	Reads	NA	NA	NA	NA	NA	2867602	860280600
SAMEA5613947	ERR3330680	NA	LMG 23667	Unknown	Unknown	Unknown	Unknown						85.3656	Reads	NA	NA	NA	NA	NA	4354801	1306440300
SAMEA5613948	ERR3330677	NA	LMG 19717	Unknown	Unknown	Unknown	Unknown						87.7544	Reads	NA	NA	NA	NA	NA	3256295	976888500
SAMEA5613949	ERR3330678	NA	LMG 23281	Unknown	Unknown	Unknown	Unknown						87.3374	Reads	NA	NA	NA	NA	NA	3047323	914196900
SAMEA5613950	ERR3330675	NA	LMG 23303	Unknown	Unknown	Unknown	Unknown						87.7896	Reads	NA	NA	NA	NA	NA	2984127	895238100
SAMEA5613951	ERR3330734	NA	LMG 23327	Unknown	Unknown	Unknown	Unknown						87.6881	Reads	NA	NA	NA	NA	NA	3951813	1185543900
SAMEA5613952	ERR3330676	NA	LMG 25881	Unknown	Unknown	Unknown	Unknown						87.2611	Reads	NA	NA	NA	NA	NA	2752069	825620700
SAMEA5613953	ERR3330730	NA	LMG 10768	Unknown	Unknown	Unknown	Unknown						89.8567	Reads	NA	NA	NA	NA	NA	2769680	830904000	C3
SAMEA5613954	ERR3330729	NA	LMG 12166	Unknown	Unknown	Unknown	Unknown						89.0847	Reads	NA	NA	NA	NA	NA	1301684	390505200	C3
SAMEA5613955	ERR3330735	NA	LMG 23525	Unknown	Unknown	Unknown	Unknown						89.8441	Reads	NA	NA	NA	NA	NA	3571995	1071598500	C3
SAMEA5613956	ERR3330738	NA	LMG 27350	Unknown	Unknown	Unknown	Unknown						89.8055	Reads	NA	NA	NA	NA	NA	2511529	753458700	C3
SAMEA5613957	ERR3330733	NA	LMG 23309	Unknown	Unknown	Unknown	Unknown						87.2162	Reads	NA	NA	NA	NA	NA	3309096	992728800
SAMEA5613958	ERR3330670	NA	LMG 23319	Unknown	Unknown	Unknown	Unknown						86.4624	Reads	NA	NA	NA	NA	NA	3654409	1096322700
SAMEA5613959	ERR3330739	NA	LMG 23323	Unknown	Unknown	Unknown	Unknown						87.5913	Reads	NA	NA	NA	NA	NA	3568655	1070596500
SAMEA5613960	ERR3330671	NA	LMG 27341	Unknown	Unknown	Unknown	Unknown						86.6039	Reads	NA	NA	NA	NA	NA	3122895	936868500
SAMEA5613961	ERR3330732	NA	LMG 23294	Unknown	Unknown	Unknown	Unknown						83.7834	Reads	NA	NA	NA	NA	NA	3131890	939567000
SAMEA5613962	ERR3330731	NA	LMG 6400	Unknown	Unknown	Unknown	Unknown						99.1861	Reads	NA	NA	NA	NA	NA	2256788	677036400	YC
SAMEA5613963	ERR3330674	NA	LMG 8153	Unknown	Unknown	Unknown	Unknown						95.0581	Reads	NA	NA	NA	NA	NA	4190107	1257032100	C2
SAMEA5613964	ERR3330673	NA	LMG 10773	Unknown	Unknown	Unknown	Unknown						95.8824	Reads	NA	NA	NA	NA	NA	4001974	1200592200	C2
SAMEA5613965	ERR3330672	NA	LMG 10775	Unknown	Unknown	Unknown	Unknown						95.8366	Reads	NA	NA	NA	NA	NA	3365201	1009560300	C2
SAMEA5613966	ERR3330736	NA	LMG 23537	Unknown	Unknown	Unknown	Unknown						97.1952	Reads	NA	NA	NA	NA	NA	2972998	891899400	YC
SAMEA5613967	ERR3330737	NA	LMG 23550	Unknown	Unknown	Unknown	Unknown						95.9841	Reads	NA	NA	NA	NA	NA	3242549	972764700	YC
SAMEA5613968	ERR3330692	NA	LMG 18030	Unknown	Unknown	Unknown	Unknown						85.7671	Reads	NA	NA	NA	NA	NA	2786514	835954200
SAMEA6160282	ERR3662257	NA		Unknown	Unknown	Unknown	Unknown						84.012	Reads	NA	NA	NA	NA	NA	2013338	1006669000	GG
SAMN02369512	SRR1151270	GCA_001435405.1	DSM 20021	Unknown	Unknown	Unknown	1989		-		1989	-	98.6554	Reads	NA	NA	NA	NA	NA	822476	248387752	YC
SAMN02999426	SRR1554404	NA	GG	Other	NA	Europe	2013		LrGG-PB11		2013	Finland	83.8935	Reads	NA	NA	NA	NA	NA	1103176	558207056	GG
SAMN02999427	SRR1554393	NA	GG	Other	NA	Europe	2013		LrGG-PB12		2013	Finland	83.8679	Reads	NA	NA	NA	NA	NA	966459	489028254	GG
SAMN02999429	SRR1554410	NA	GG	Other	NA	Europe	2013		LrGG-PB21		2013	Finland	83.4387	Reads	NA	NA	NA	NA	NA	971134	491393804	GG
SAMN02999430	SRR1554411	NA	GG	Other	NA	Europe	2013		LrGG-PB22		2013	Finland	83.537	Reads	NA	NA	NA	NA	NA	1372846	694660076	GG
SAMN02999431	SRR1554430	NA	GG	Other	NA	Europe	2013		LrGG-PB23		2013	Finland	82.7648	Reads	NA	NA	NA	NA	NA	866654	438526924	GG
SAMN02999432	SRR1554448	NA	GG	Other	NA	Europe	2013		LrGG-PB24		2013	Finland	82.7964	Reads	NA	NA	NA	NA	NA	795382	409227312	GG
SAMN02999433	SRR1554450	NA	GG	Other	NA	Europe	2013		LrGG-PB25		2013	Finland	83.0235	Reads	NA	NA	NA	NA	NA	1274972	656103705	GG
SAMN02999434	SRR1554460	NA	GG	Other	NA	Europe	2013		LrGG-PB31		2013	Finland	83.9758	Reads	NA	NA	NA	NA	NA	781969	402411026	GG
SAMN02999435	SRR1554461	NA	GG	Other	NA	Europe	2013		LrGG-PB32		2013	Finland	84.0952	Reads	NA	NA	NA	NA	NA	1587547	816879956	GG
SAMN03197509	SRR1655741	GCA_001064515.1	319_LRHA	Human	Unknown	North America	Unknown	Homo sapiens	missing		Unknown	USA: WA	86.9518	Reads	NA	NA	NA	NA	NA	615077	115860850
SAMN03197580	SRR1655812	GCA_001063295.1	389_LRHA	Human	Unknown	North America	Unknown	Homo sapiens	missing		Unknown	USA: WA	85.9959	Reads	NA	NA	NA	NA	NA	950222	182392432
SAMN03197581	SRR1655813	GCA_001064785.1	390_LRHA	Human	Unknown	North America	Unknown	Homo sapiens	missing		Unknown	USA: WA	84.1358	Reads	NA	NA	NA	NA	NA	259240	48128612	C1
SAMN03197721	SRR1655953	GCA_001063655.1	526_LRHA	Human	Unknown	North America	Unknown	Homo sapiens	missing		Unknown	USA: WA	96.2291	Reads	NA	NA	NA	NA	NA	363913	69139286	YC
SAMN03197739	SRR1655971	GCA_001065365.1	541_LRHA	Human	Unknown	North America	Unknown	Homo sapiens	missing		Unknown	USA: WA	95.5404	Reads	NA	NA	NA	NA	NA	370731	70192994	YC
SAMN03197902	SRR1656134	GCA_001066975.1	699_LRHA	Human	Unknown	North America	Unknown	Homo sapiens	missing		Unknown	USA: WA	84.1923	Reads	NA	NA	NA	NA	NA	399767	75831603
SAMN03197912	SRR1656144	GCA_001067025.1	708_LRHA	Human	Unknown	North America	Unknown	Homo sapiens	missing		Unknown	USA: WA	84.2779	Reads	NA	NA	NA	NA	NA	468573	88898465
SAMN03197978	SRR1656210	GCA_001067215.1	769_LRHA	Human	Unknown	North America	Unknown	Homo sapiens	missing		Unknown	USA: WA	96.3472	Reads	NA	NA	NA	NA	NA	512265	98827306	YC
SAMN03197995	SRR1656227	GCA_001067335.1	784_LRHA	Human	Unknown	North America	Unknown	Homo sapiens	missing		Unknown	USA: WA	86.9884	Reads	NA	NA	NA	NA	NA	776856	142593807
SAMN03198077	SRR1656309	GCA_001066715.1	870_LRHA	Human	Unknown	North America	Unknown	Homo sapiens	missing		Unknown	USA: WA	96.2544	Reads	NA	NA	NA	NA	NA	431036	81637221	YC
SAMN03198100	SRR1656332	GCA_001067625.1	893_LRHA	Human	Unknown	North America	Unknown	Homo sapiens	missing		Unknown	USA: WA	86.8702	Reads	NA	NA	NA	NA	NA	546570	103668774
SAMN03198113	SRR1656345	GCA_001067885.1	906_LRHA	Human	Unknown	North America	Unknown	Homo sapiens	missing		Unknown	USA: WA	95.3755	Reads	NA	NA	NA	NA	NA	429271	81403804	C2
SAMN03198163	SRR1656395	GCA_001068195.1	943_LRHA	Human	Unknown	North America	Unknown	Homo sapiens	missing		Unknown	USA: WA	96.3156	Reads	NA	NA	NA	NA	NA	724524	125416575	YC
SAMN03198164	SRR1656396	GCA_001068215.1	944_LRHA	Human	Unknown	North America	Unknown	Homo sapiens	missing		Unknown	USA: WA	84.3804	Reads	NA	NA	NA	NA	NA	958633	164483499
SAMN03198199	SRR1656431	GCA_001068015.1	979_LRHA	Human	Unknown	North America	Unknown	Homo sapiens	missing		Unknown	USA: WA	82.9991	Reads	NA	NA	NA	NA	NA	972529	164209007
SAMN03198209	SRR1656441	GCA_001068045.1	988_LRHA	Human	Unknown	North America	Unknown	Homo sapiens	missing		Unknown	USA: WA	96.3481	Reads	NA	NA	NA	NA	NA	1092852	186076512	YC
SAMN04009562	SRR2182553	NA		Probiotic	NA	Unknown	2014		Dietary supplement		2014-03-03	Not applicable	83.8631	Reads	NA	NA	NA	NA	NA	2074283	520742997	GG
SAMN04009563	SRR2182556	NA		Probiotic	NA	Unknown	2014		Dietary supplement		2014-03-03	Not applicable	84.1645	Reads	NA	NA	NA	NA	NA	3571818	1105491721	GG
SAMN04440341	SRR3146671	NA	LrGG-PS11	Other	NA	Unknown	2014		mutagen treated culture		2014	not applicable	83.9434	Reads	NA	NA	NA	NA	NA	631073	386216676	GG
SAMN04440342	SRR3146674	NA	LrGG-PS12	Other	NA	Unknown	2014		mutagen treated culture		2014	not applicable	83.8907	Reads	NA	NA	NA	NA	NA	483666	296003592	GG
SAMN04440343	SRR3147153	NA	LrGG-PS13	Other	NA	Unknown	2014		mutagen treated culture		2014	not applicable	84.0937	Reads	NA	NA	NA	NA	NA	1718212	1051545744	GG
SAMN04440344	SRR3147154	NA	LrGG-PS14	Other	NA	Unknown	2014		mutagen treated culture		2014	not applicable	84.0664	Reads	NA	NA	NA	NA	NA	1155828	707366736	GG
SAMN04440345	SRR3147017	NA	LrGG-PS15	Other	NA	Unknown	2014		mutagen treated culture		2014	not applicable	84.0591	Reads	NA	NA	NA	NA	NA	1280916	783920592	GG
SAMN04440346	SRR3147020	NA	LrGG-PS16	Other	NA	Unknown	2014		mutagen treated culture		2014	not applicable	84.0298	Reads	NA	NA	NA	NA	NA	1014637	620957844	GG
SAMN04440347	SRR3147059	NA	LrGG-PS17	Other	NA	Unknown	2014		mutagen treated culture		2014	not applicable	84.0295	Reads	NA	NA	NA	NA	NA	930863	569688156	GG
SAMN04440348	SRR3146672	NA	LrGG-PS21	Other	NA	Unknown	2014		mutagen treated culture		2014	not applicable	83.8911	Reads	NA	NA	NA	NA	NA	509081	311557572	GG
SAMN04440349	SRR3144700	NA	LrGG-PS22	Other	NA	Unknown	2014		mutagen treated culture		2014	not applicable	84.063	Reads	NA	NA	NA	NA	NA	1197591	616162572	GG
SAMN04440350	SRR3147016	NA	LrGG-PS23	Other	NA	Unknown	2014		mutagen treated culture		2014	not applicable	83.9049	Reads	NA	NA	NA	NA	NA	561662	343737144	GG
SAMN04440351	SRR11853208	NA	LrGG-PS24	Other	NA	Unknown	2012		mutagen treated culture		2012	not applicable	84.0926	Reads	NA	NA	NA	NA	NA	3001140	755620002	GG
SAMN04440352	SRR11853207	NA	LrGG-PS31	Other	NA	Unknown	2012		mutagen treated culture		2012	not applicable	84.0023	Reads	NA	NA	NA	NA	NA	2836114	714223837	GG
SAMN04440353	SRR11853206	NA	LrGG-PS41	Other	NA	Unknown	2014		mutagen treated culture		2014	not applicable	84.1344	Reads	NA	NA	NA	NA	NA	3596567	905690297	GG
SAMN04440354	SRR11853210	NA	LrGG-PA11	Other	NA	Unknown	2012		mutagen treated culture		2012	not applicable	84.0265	Reads	NA	NA	NA	NA	NA	2769150	697456252	GG
SAMN05864073	SRR4365567	GCA_003052985.1	DS3_11	Probiotic	NA	North America	2016	Homo sapiens	Commercial dietary supplements		2016-04-20	USA:MD	89.7323	Reads	NA	NA	NA	NA	NA	568473	217274280	C3
SAMN05864074	SRR4365568	GCA_003052965.1	DS4_11	Probiotic	NA	North America	2016	Homo sapiens	Commercial dietary supplements		2016-01-10	USA:MD	84.0772	Reads	NA	NA	NA	NA	NA	2073497	860265763	GG
SAMN05864075	SRR4365569	GCA_003061625.1	DS9_11	Probiotic	NA	North America	2016	Homo sapiens	Commercial dietary supplements		2016-01-31	USA:MD	89.658	Reads	NA	NA	NA	NA	NA	353206	150438680	C3
SAMN05864076	SRR4365563	GCA_003061665.1	DS12_11	Probiotic	NA	North America	2015	Homo sapiens	Commercial dietary supplements		2015-11-19	USA:MD	89.7968	Reads	NA	NA	NA	NA	NA	4252229	929739510	C3
SAMN05864077	SRR4365565	GCA_003061705.1	DS14_11	Probiotic	NA	North America	2016	Homo sapiens	Commercial dietary supplements		2016-03-03	USA:MD	99.1795	Reads	NA	NA	NA	NA	NA	821919	321093166	YC
SAMN05864078	SRR4365566	GCA_003061645.1	DS15_11	Probiotic	NA	North America	2016	Homo sapiens	Commercial dietary supplements		2016-07-27	USA:MD	98.9211	Reads	NA	NA	NA	NA	NA	784669	284880855	YC
SAMN05864079	SRR4365564	GCA_003052945.1	DS13_11	Probiotic	NA	North America	2016	Homo sapiens	Commercial dietary supplements		2016-05-18	USA:MD	98.9634	Reads	NA	NA	NA	NA	NA	841168	309467290	YC
SAMN05915695	SRR4428731	GCA_001831235.1	ASCC 3029	Dairy	NA	Unknown	1997			cheese starter culture	1997	not available	89.8859	Reads	NA	NA	NA	NA	NA	12302424	2485089648	C3
SAMN05915696	SRR4428732	GCA_001831275.1	ASCC 1521	Dairy	NA	Australia	1992			not applicable	1992	not available	96.8862	Reads	NA	NA	NA	NA	NA	5432659	1097397118	YC
SAMN05915697	SRR4428729	GCA_001831215.1	ASCC 3018	Dairy	NA	Europe	1998			cheese	1998	United Kingdom	98.8643	Reads	NA	NA	NA	NA	NA	4439674	896814148	YC
SAMN05915698	SRR4428730	GCA_001831225.1	ASCC 3016	Dairy	NA	Europe	1996			cheese	1996	United Kingdom	95.0594	Reads	NA	NA	NA	NA	NA	4595984	928388768
SAMN06464110	SRR5310866	GCA_003061565.1	DS17_11	Probiotic	NA	North America	2016	Homo sapiens	Commercial dietary supplements		2016-10-07	USA:MD	95.0796	Reads	NA	NA	NA	NA	NA	1584947	704984177	C2
SAMN06464111	SRR5310865	GCA_003052925.1	DS18_11	Probiotic	NA	North America	2016	Homo sapiens	Commercial dietary supplements		2016-11-05	USA:MD	90.1462	Reads	NA	NA	NA	NA	NA	5186742	1879844743	C3
SAMN06464112	SRR5310853	GCA_003061605.1	DS22_11	Probiotic	NA	North America	2016	Homo sapiens	Commercial dietary supplements		2016-12-16	USA:MD	94.9997	Reads	NA	NA	NA	NA	NA	702865	306164287	C2
SAMN06464113	SRR11910146	NA	DS23_11	Probiotic	NA	North America	2016	Homo sapiens	Commercial dietary supplements		2016-12-16	USA:MD	98.5587	Reads	NA	NA	NA	NA	NA	705425	194933593	YC
SAMN10239552	SRR8060820	GCA_004167055.1	co_0103	Human	GI	North America	2015	Homo sapiens	stool		2015-01	USA: Cambridge	98.7413	Reads	NA	NA	NA	NA	NA	1441694	392324238	YC
SAMN11309556	SRR8832712	NA	ATCC-21052	Human	GI	North America	2000		Human feces		2000-11-20	USA	89.9694	Reads	NA	NA	NA	NA	NA	2291043	1072084705	C3
SAMN11309557	SRR8832719	NA	ATCC-53103	Human	GI	North America	1987		Human feces		1987	USA	84.1027	Reads	NA	NA	NA	NA	NA	2422659	1130601096	GG
SAMN11370921	SRR8886129	GCA_004798455.1	UBLR-58	Food	NA	Asia	2008		fermented food		2008-10-10	India:Hyderabad	98.7752	Reads	NA	NA	NA	NA	NA	7612763	2299054426	YC
SAMN11849137	SRR9222204	NA	BIOML-A2	Human	GI	North America	2015	Homo sapiens		fecal material [ENVO:00002003]	2015-12-09	USA:Boston	98.8883	Reads	NA	NA	NA	NA	NA	1885785	524432227	YC
SAMN11849138	SRR9222201	NA	BIOML-A3	Human	GI	North America	2014	Homo sapiens		fecal material [ENVO:00002003]	2014-07-04	USA:Boston	97.1696	Reads	NA	NA	NA	NA	NA	2917866	799159950	YC
SAMN11849139	SRR9222202	NA	BIOML-A4	Human	GI	North America	2014	Homo sapiens		fecal material [ENVO:00002003]	2014-07-04	USA:Boston	97.118	Reads	NA	NA	NA	NA	NA	2681889	749566743	YC
SAMN11849140	SRR9222207	NA	BIOML-A5	Human	GI	North America	2015	Homo sapiens		fecal material [ENVO:00002003]	2015-03-31	USA:Boston	83.8246	Reads	NA	NA	NA	NA	NA	4829705	1364174714	GG
SAMN11849141	SRR9222208	NA	BIOML-A6	Human	GI	North America	2015	Homo sapiens		fecal material [ENVO:00002003]	2015-12-09	USA:Boston	98.6134	Reads	NA	NA	NA	NA	NA	1311082	336967476	YC
SAMN11849142	SRR9222205	NA	BIOML-A7	Human	GI	North America	2015	Homo sapiens		fecal material [ENVO:00002003]	2015-12-09	USA:Boston	98.5311	Reads	NA	NA	NA	NA	NA	396600	110132679	YC
SAMN11849143	SRR9222206	NA	BIOML-A8	Human	GI	North America	2015	Homo sapiens		fecal material [ENVO:00002003]	2015-12-09	USA:Boston	98.6985	Reads	NA	NA	NA	NA	NA	723321	202284140	YC
SAMN11849144	SRR9222199	NA	BIOML-A9	Human	GI	North America	2015	Homo sapiens		fecal material [ENVO:00002003]	2015-12-09	USA:Boston	98.7413	Reads	NA	NA	NA	NA	NA	1441694	392324238	YC
SAMN11849145	SRR9222200	NA	BIOML-A10	Human	GI	North America	2015	Homo sapiens		fecal material [ENVO:00002003]	2015-12-09	USA:Boston	98.1077	Reads	NA	NA	NA	NA	NA	539112	153449539	YC
SAMN12429672	SRR9959387	NA	FAHWH26L1	Human	GI	Asia	2017		Human feces		2017-09-03	China:Anhui	85.7711	Reads	NA	NA	NA	NA	NA	4520189	1356056700	C1
SAMN12429673	SRR9959388	NA	FAHWH30L1	Human	GI	Asia	2017		Human feces		2017-09-03	China:Anhui	85.8125	Reads	NA	NA	NA	NA	NA	5599269	1679780700	C1
SAMN12429674	SRR9959389	NA	FAHWH2L1	Human	GI	Asia	2017		Human feces		2017-09-03	China:Anhui	85.29	Reads	NA	NA	NA	NA	NA	4504005	1351201500
SAMN12429675	SRR9959390	NA	FAHWH5L1	Human	GI	Asia	2017		Human feces		2017-09-03	China:Anhui	87.6986	Reads	NA	NA	NA	NA	NA	4276871	1283061300
SAMN12429676	SRR9959383	NA	FAHWHD30L7	Human	GI	Asia	2017		Human feces		2017-09-04	China:Anhui	85.0022	Reads	NA	NA	NA	NA	NA	3570656	1071196800
SAMN12429677	SRR9959384	NA	FAHWH35L1	Human	GI	Asia	2017		Human feces		2017-09-04	China:Anhui	83.5671	Reads	NA	NA	NA	NA	NA	5202543	1560762900
SAMN12429678	SRR9959385	NA	FAHWH38L5	Human	GI	Asia	2017		Human feces		2017-09-04	China:Anhui	83.5235	Reads	NA	NA	NA	NA	NA	3885646	1165693800
SAMN12429679	SRR9959386	NA	FBJCY2L1	Human	GI	Asia	2017		Human feces		2017-03-29	China:Beijing	83.9999	Reads	NA	NA	NA	NA	NA	5061044	1518313200	GG
SAMN12429680	SRR9959350	NA	FBJCY3L1	Human	GI	Asia	2017		Human feces		2017-03-29	China:Beijing	83.7297	Reads	NA	NA	NA	NA	NA	4975852	1492755600	GG
SAMN12429681	SRR9959393	NA	FBJSY7L3	Human	GI	Asia	2017		Human feces		2017-03-29	China:Beijing	84.5662	Reads	NA	NA	NA	NA	NA	4045140	1213542000
SAMN12429682	SRR9959340	NA	FBJSY31L2	Human	GI	Asia	2017		Human feces		2017-08-22	China:Beijing	85.2229	Reads	NA	NA	NA	NA	NA	4248789	1283134278
SAMN12429683	SRR9959341	NA	FBJSY60L1	Human	GI	Asia	2017		Human feces		2017-08-22	China:Beijing	98.8931	Reads	NA	NA	NA	NA	NA	3457318	1037195400	YC
SAMN12429684	SRR9959342	NA	FBJSY66L1	Human	GI	Asia	2017		Human feces		2017-08-22	China:Beijing	85.4462	Reads	NA	NA	NA	NA	NA	3347493	1004247900
SAMN12429685	SRR9959343	NA	FFJND15L1	Human	GI	Asia	2017		Human feces		2017-03-24	China:Fujian	87.7728	Reads	NA	NA	NA	NA	NA	4777240	1433172000
SAMN12429686	SRR9959344	NA	FFJLY7L1	Human	GI	Asia	2017		Human feces		2017-07-21	China:Fujian	83.9458	Reads	NA	NA	NA	NA	NA	3702836	1110850800	GG
SAMN12429687	SRR9959345	NA	FGSZY12L6	Human	GI	Asia	2017		Human feces		2017-05-19	China:Gansu	83.9651	Reads	NA	NA	NA	NA	NA	4507487	1352246100	GG
SAMN12429688	SRR9959346	NA	FHeNJZ4L2	Human	GI	Asia	2017		Human feces		2017-04-22	China:Henan	85.4928	Reads	NA	NA	NA	NA	NA	4359077	1307723100
SAMN12429689	SRR9959347	NA	FHeNJZ7L1	Human	GI	Asia	2017		Human feces		2017-04-09	China:Henan	84.8025	Reads	NA	NA	NA	NA	NA	3912123	1173636900
SAMN12429690	SRR9959348	NA	FHeNJZ8L1	Human	GI	Asia	2017		Human feces		2017-04-09	China:Henan	85.7795	Reads	NA	NA	NA	NA	NA	4440017	1332005100	C1
SAMN12429691	SRR9959349	NA	FHNFQ3L5	Human	GI	Asia	2017		Human feces		2017-08-03	China:Henan	83.1218	Reads	NA	NA	NA	NA	NA	5138624	1541587200
SAMN12429692	SRR9959371	NA	FHNFQ4L1	Human	GI	Asia	2017		Human feces		2017-08-03	China:Henan	83.5874	Reads	NA	NA	NA	NA	NA	7938390	2381517000
SAMN12429693	SRR9959370	NA	FHNFQ14L7	Human	GI	Asia	2017		Human feces		2017-08-03	China:Henan	87.9324	Reads	NA	NA	NA	NA	NA	5142161	1542648300
SAMN12429694	SRR9959373	NA	FH28-1	Human	GI	Asia	2015		Human feces		2015-08-01	China:Hubei	83.716	Reads	NA	NA	NA	NA	NA	4383198	1314959400	GG
SAMN12429695	SRR9959372	NA	FNMGEL5-1	Human	GI	Asia	2017		Human feces		2017-03-20	China:Inner Mongolia	97.416	Reads	NA	NA	NA	NA	NA	6116284	1834885200	YC
SAMN12429696	SRR9959367	NA	FNMGHLBE6L3	Human	GI	Asia	2017		Human feces		2017-07-15	China:Inner Mongolia	86.9395	Reads	NA	NA	NA	NA	NA	4519541	1355862300
SAMN12429697	SRR9959366	NA	FNMGHLBE18L5	Human	GI	Asia	2017		Human feces		2017-07-15	China:Inner Mongolia	98.9444	Reads	NA	NA	NA	NA	NA	4009273	1202781900	YC
SAMN12429698	SRR9959369	NA	FJSWX1L3	Human	GI	Asia	2016		Human feces		2016-11-22	China:Jiangsu	87.7806	Reads	NA	NA	NA	NA	NA	4263264	1278979200
SAMN12429699	SRR9959368	NA	FJSWX2L6	Human	GI	Asia	2016		Human feces		2016-11-23	China:Jiangsu	83.9219	Reads	NA	NA	NA	NA	NA	5018467	1505540100	GG
SAMN12429700	SRR9959363	NA	FJSWX3-L2	Human	GI	Asia	2016		Human feces		2016-11-23	China:Jiangsu	87.8281	Reads	NA	NA	NA	NA	NA	5503172	1650951600
SAMN12429701	SRR9959362	NA	FJSWX9L1	Human	GI	Asia	2016		Human feces		2016-11-29	China:Jiangsu	82.7833	Reads	NA	NA	NA	NA	NA	4374873	1312461900	GG
SAMN12429702	SRR9959408	NA	FJSWX22-4	Human	GI	Asia	2017		Human feces		2017-03-16	China:Jiangsu	83.9544	Reads	NA	NA	NA	NA	NA	4104800	1231440000	GG
SAMN12429703	SRR9959409	NA	FJSWX24-1	Human	GI	Asia	2017		Human feces		2017-03-16	China:Jiangsu	87.7862	Reads	NA	NA	NA	NA	NA	5784988	1735496400
SAMN12429704	SRR9959406	NA	FJSWX28L2	Human	GI	Asia	2017		Human feces		2017-03-23	China:Jiangsu	85.7713	Reads	NA	NA	NA	NA	NA	5120752	1536225600	C1
SAMN12429705	SRR9959407	NA	FWXBH7L3	Human	GI	Asia	2016		Human feces		2016-11-25	China:Jiangsu	98.8747	Reads	NA	NA	NA	NA	NA	3907805	1172341500	YC
SAMN12429706	SRR9959404	NA	FJSYC1-5	Human	GI	Asia	2017		Human feces		2017-03-10	China:Jiangsu	82.7976	Reads	NA	NA	NA	NA	NA	4278771	1283631300	GG
SAMN12429707	SRR9959405	NA	FJSYC4-1	Human	GI	Asia	2017		Human feces		2017-03-05	China:Jiangsu	85.7634	Reads	NA	NA	NA	NA	NA	4254466	1276339800	C1
SAMN12429708	SRR9959402	NA	FJSNJ1-1-M2	Human	GI	Asia	2017		Human feces		2017-03-18	China:Jiangsu	83.6714	Reads	NA	NA	NA	NA	NA	3384755	1015426500	GG
SAMN12429709	SRR9959403	NA	FJSSZ2L1	Human	GI	Asia	2016		Human feces		2016-11-20	China:Jiangsu	83.979	Reads	NA	NA	NA	NA	NA	5593943	1678182900	GG
SAMN12429710	SRR9959400	NA	FJSZJ2-1	Human	GI	Asia	2017		Human feces		2017-06-19	China:Jiangsu	85.7945	Reads	NA	NA	NA	NA	NA	4944829	1483448700	C1
SAMN12429711	SRR9959401	NA	FJXSRPYH4L2	Human	GI	Asia	2017		Human feces		2017-08-22	China:JJiangxi	98.8846	Reads	NA	NA	NA	NA	NA	3550009	1065002700	YC
SAMN12429712	SRR9959351	NA	FNXYCHL9M3	Human	GI	Asia	2017		Human feces		2017-08-24	China:Ningxia	87.6533	Reads	NA	NA	NA	NA	NA	7210525	2163157500
SAMN12429713	SRR9959395	NA	FQHXN3M6	Human	GI	Asia	2017		Human feces		2017-08-19	China:Qinghai	98.9019	Reads	NA	NA	NA	NA	NA	4301366	1290409800	YC
SAMN12429714	SRR9959380	NA	FQHXN4M2	Human	GI	Asia	2017		Human feces		2017-08-19	China:Qinghai	98.9208	Reads	NA	NA	NA	NA	NA	4978475	1493542500	YC
SAMN12429715	SRR9959378	NA	FSHMX1-2	Human	GI	Asia	2017		Human feces		2017-03-30	China:Shanghai	83.9759	Reads	NA	NA	NA	NA	NA	4512456	1353736800	GG
SAMN12429716	SRR9959353	NA	FSHMX3-1	Human	GI	Asia	2017		Human feces		2017-03-30	China:Shanghai	83.9794	Reads	NA	NA	NA	NA	NA	4930996	1479298800	GG
SAMN12429717	SRR9959391	NA	FSDLZ7M12	Human	GI	Asia	2017		Human feces		2017-06-08	China:Shandong	84.988	Reads	NA	NA	NA	NA	NA	3841388	1152416400
SAMN12429718	SRR9959396	NA	FPAL5	Human	GI	Asia	2017		Human feces		2017-12-18	China:Shanxi	83.6779	Reads	NA	NA	NA	NA	NA	3790044	1137013200	GG
SAMN12429719	SRR9959392	NA	FTJDG4G3	Human	GI	Asia	2016		Human feces		2016-11-10	China:Tianjin	83.9755	Reads	NA	NA	NA	NA	NA	4796430	1438929000	GG
SAMN12429720	SRR9959361	NA	FTJDG9L1	Human	GI	Asia	2016		Human feces		2016-11-10	China:Tianjin	87.7796	Reads	NA	NA	NA	NA	NA	5424904	1627471200
SAMN12429721	SRR9959360	NA	FTJDG10L2	Human	GI	Asia	2016		Human feces		2016-11-10	China:Tianjin	87.7714	Reads	NA	NA	NA	NA	NA	5295078	1588523400
SAMN12429722	SRR9959398	NA	FTJDG11L1	Human	GI	Asia	2016		Human feces		2016-11-10	China:Tianjin	87.76	Reads	NA	NA	NA	NA	NA	4010749	1203224700
SAMN12429723	SRR9959399	NA	FSCYA1L2	Human	GI	Asia	2017		Human feces		2017-03-20	China:Sichuan	85.7796	Reads	NA	NA	NA	NA	NA	4448514	1334554200	C1
SAMN12429724	SRR9959376	NA	FXJWS2M1	Human	GI	Asia	2017		Human feces		2017-04-28	China:Xinjiang	87.5523	Reads	NA	NA	NA	NA	NA	5336772	1601031600
SAMN12429725	SRR9959377	NA	FXJWS3M4	Human	GI	Asia	2017		Human feces		2017-04-28	China:Xinjiang	85.8487	Reads	NA	NA	NA	NA	NA	7366493	2209947900	C1
SAMN12429726	SRR9959394	NA	FXJWS10M1	Human	GI	Asia	2017		Human feces		2017-04-28	China:Xinjiang	98.9185	Reads	NA	NA	NA	NA	NA	3738353	1121505900	YC
SAMN12429727	SRR9959357	NA	FXJWS12L6	Human	GI	Asia	2017		Human feces		2017-04-28	China:Xinjiang	98.8921	Reads	NA	NA	NA	NA	NA	4563850	1369155000	YC
SAMN12429728	SRR9959358	NA	FXJWS13L6	Human	GI	Asia	2017		Human feces		2017-04-28	China:Xinjiang	98.9055	Reads	NA	NA	NA	NA	NA	6034326	1810297800	YC
SAMN12429729	SRR9959397	NA	FXJWS19L2	Human	GI	Asia	2017		Human feces		2017-04-28	China:Xinjiang	85.3141	Reads	NA	NA	NA	NA	NA	5602907	1680872100
SAMN12429730	SRR9959359	NA	FXJWS25L4	Human	GI	Asia	2017		Human feces		2017-04-28	China:Xinjiang	87.5012	Reads	NA	NA	NA	NA	NA	5287838	1586351400
SAMN12429731	SRR9959382	NA	FXJWS27L1	Human	GI	Asia	2017		Human feces		2017-04-28	China:Xinjiang	98.8762	Reads	NA	NA	NA	NA	NA	5676923	1703076900	YC
SAMN12429732	SRR9959374	NA	FXJWS37M4	Human	GI	Asia	2017		Human feces		2017-04-28	China:Xinjiang	87.6342	Reads	NA	NA	NA	NA	NA	4975919	1492775700
SAMN12429733	SRR9959354	NA	FXJWS38L2	Human	GI	Asia	2017		Human feces		2017-04-28	China:Xinjiang	98.8996	Reads	NA	NA	NA	NA	NA	4712211	1413663300	YC
SAMN12429734	SRR9959364	NA	FXJWS44-L2	Human	GI	Asia	2017		Human feces		2017-04-28	China:Xinjiang	98.9384	Reads	NA	NA	NA	NA	NA	7592569	2277770700	YC
SAMN12429735	SRR9959355	NA	FXJSW6-1	Human	GI	Asia	2017		Human feces		2017-04-28	China:Xinjiang	98.914	Reads	NA	NA	NA	NA	NA	3687608	1106282400	YC
SAMN12429736	SRR9959375	NA	FXJSW24M2	Human	GI	Asia	2017		Human feces		2017-04-28	China:Xinjiang	98.8937	Reads	NA	NA	NA	NA	NA	4057913	1217373900	YC
SAMN12429737	SRR9959356	NA	FZJHZ4L6	Human	GI	Asia	2017		Human feces		2017-05-30	China:Zhejiang	98.9289	Reads	NA	NA	NA	NA	NA	4584409	1375322700	YC
SAMN12429738	SRR9959365	NA	FZJHZD11L1	Human	GI	Asia	2017		Human feces		2017-05-30	China:Zhejiang	98.9146	Reads	NA	NA	NA	NA	NA	3702149	1110644700	YC
SAMN12429739	SRR9959352	NA	FZJHZ14L3	Human	GI	Asia	2017		Human feces		2017-05-30	China:Zhejiang	83.9812	Reads	NA	NA	NA	NA	NA	4825464	1447639200	GG
SAMN12429740	SRR9959381	NA	FZJJH6L2	Human	GI	Asia	2017		Human feces		2017-04-27	China:Zhejiang	83.7116	Reads	NA	NA	NA	NA	NA	4504555	1351366500	GG
SAMN12429741	SRR9959379	NA	FZJTZ46L6	Human	GI	Asia	2017		Human feces		2017-08-02	China:Zhejiang	87.1776	Reads	NA	NA	NA	NA	NA	4592226	1377667800
SAMN12632778	SRR10019736	NA	LGG	Probiotic	NA	North America	2017	NA	probiotic batch 15203C1H4		2017	USA: Boston, MA	83.6791	Reads	NA	NA	NA	NA	NA	1045361	263430972	GG
SAMN12632779	SRR10019735	NA	LGG	Probiotic	NA	North America	2017	NA	probiotic batch 15203C1H4		2017	USA: Boston, MA	83.6262	Reads	NA	NA	NA	NA	NA	850185	214246620	GG
SAMN12632780	SRR10019724	NA	LGG	Probiotic	NA	North America	2017	NA	probiotic batch 15203C1H4		2017	USA: Boston, MA	83.5988	Reads	NA	NA	NA	NA	NA	811263	204438276	GG
SAMN12632781	SRR10019713	NA	LGG	Probiotic	NA	North America	2017	NA	probiotic batch 15203C1H4		2017	USA: Boston, MA	83.3862	Reads	NA	NA	NA	NA	NA	428886	108079272	GG
SAMN12632782	SRR10019702	NA	LGG	Probiotic	NA	North America	2017	NA	probiotic batch 15203C1H4		2017	USA: Boston, MA	83.7002	Reads	NA	NA	NA	NA	NA	1231197	310261644	GG
SAMN12632783	SRR10019691	NA	LGG	Probiotic	NA	North America	2017	NA	probiotic batch 15203C1H4		2017	USA: Boston, MA	83.6224	Reads	NA	NA	NA	NA	NA	943375	237730500	GG
SAMN12632784	SRR10019683	NA	LGG	Probiotic	NA	North America	2017	NA	probiotic batch 15203C1H4		2017	USA: Boston, MA	83.6099	Reads	NA	NA	NA	NA	NA	837475	211043700	GG
SAMN12632785	SRR10019682	NA	LGG	Probiotic	NA	North America	2017	NA	probiotic batch 15203C1H4		2017	USA: Boston, MA	83.7457	Reads	NA	NA	NA	NA	NA	1520077	383059404	GG
SAMN12632786	SRR10019681	NA	LGG	Probiotic	NA	North America	2017	NA	probiotic batch 15203C1H4		2017	USA: Boston, MA	83.5918	Reads	NA	NA	NA	NA	NA	870357	219329964	GG
SAMN12632787	SRR10019680	NA	LGG	Probiotic	NA	North America	2017	NA	probiotic batch 15203C1H4		2017	USA: Boston, MA	83.584	Reads	NA	NA	NA	NA	NA	720718	181620936	GG
SAMN12632788	SRR10019734	NA	LGG	Probiotic	NA	North America	2017	NA	probiotic batch 15203C1H4		2017	USA: Boston, MA	83.5549	Reads	NA	NA	NA	NA	NA	649717	163728684	GG
SAMN12632789	SRR10019733	NA	LGG	Probiotic	NA	North America	2017	NA	probiotic batch 15203C1H4		2017	USA: Boston, MA	83.411	Reads	NA	NA	NA	NA	NA	456676	115082352	GG
SAMN12632790	SRR10019732	NA	LGG	Probiotic	NA	North America	2017	NA	probiotic batch 15203C1H4		2017	USA: Boston, MA	83.6115	Reads	NA	NA	NA	NA	NA	919914	231818328	GG
SAMN12632791	SRR10019731	NA	LGG	Probiotic	NA	North America	2017	NA	probiotic batch 15203C1H4		2017	USA: Boston, MA	83.5585	Reads	NA	NA	NA	NA	NA	717981	180931212	GG
SAMN12632792	SRR10019730	NA	LGG	Probiotic	NA	North America	2017	NA	probiotic batch 15203C1H4		2017	USA: Boston, MA	83.5033	Reads	NA	NA	NA	NA	NA	612669	154392588	GG
SAMN12632793	SRR10019729	NA	LGG	Probiotic	NA	North America	2017	NA	probiotic batch 15203C1H4		2017	USA: Boston, MA	83.6158	Reads	NA	NA	NA	NA	NA	1116014	281235528	GG
SAMN12632794	SRR10019728	NA	LGG	Probiotic	NA	North America	2018	NA	probiotic batch 16028CGH4		2018	USA: Boston, MA	83.4081	Reads	NA	NA	NA	NA	NA	975071	245717892	GG
SAMN12632795	SRR10019727	NA	LGG	Probiotic	NA	North America	2018	NA	probiotic batch 16028CGH4		2018	USA: Boston, MA	83.6173	Reads	NA	NA	NA	NA	NA	802815	202309380	GG
SAMN12632796	SRR10019726	NA	LGG	Probiotic	NA	North America	2018	NA	probiotic batch 16028CGH4		2018	USA: Boston, MA	83.6605	Reads	NA	NA	NA	NA	NA	1028732	259240464	GG
SAMN12632797	SRR10019725	NA	LGG	Probiotic	NA	North America	2018	NA	probiotic batch 16028CGH4		2018	USA: Boston, MA	83.4272	Reads	NA	NA	NA	NA	NA	509890	128492280	GG
SAMN12632798	SRR10019723	NA	LGG	Probiotic	NA	North America	2018	NA	probiotic batch 16028CGH4		2018	USA: Boston, MA	83.6449	Reads	NA	NA	NA	NA	NA	938476	236495952	GG
SAMN12632799	SRR10019722	NA	LGG	Probiotic	NA	North America	2018	NA	probiotic batch 16028CGH4		2018	USA: Boston, MA	83.6419	Reads	NA	NA	NA	NA	NA	1014471	255646692	GG
SAMN12632800	SRR10019721	NA	LGG	Probiotic	NA	North America	2018	NA	probiotic batch 16028CGH4		2018	USA: Boston, MA	83.6461	Reads	NA	NA	NA	NA	NA	1009383	254364516	GG
SAMN12632801	SRR10019720	NA	LGG	Probiotic	NA	North America	2018	NA	probiotic batch 16028CGH4		2018	USA: Boston, MA	83.6568	Reads	NA	NA	NA	NA	NA	1044749	263276748	GG
SAMN12632802	SRR10019719	NA	LGG	Probiotic	NA	North America	2018	NA	probiotic batch 16028CGH4		2018	USA: Boston, MA	83.5763	Reads	NA	NA	NA	NA	NA	701020	176657040	GG
SAMN12632803	SRR10019718	NA	LGG	Probiotic	NA	North America	2018	NA	probiotic batch 16028CGH4		2018	USA: Boston, MA	83.6105	Reads	NA	NA	NA	NA	NA	754533	190142316	GG
SAMN12632804	SRR10019717	NA	LGG	Probiotic	NA	North America	2018	NA	probiotic batch 16028CGH4		2018	USA: Boston, MA	83.3947	Reads	NA	NA	NA	NA	NA	411140	103607280	GG
SAMN12632805	SRR10019716	NA	LGG	Probiotic	NA	North America	2018	NA	probiotic batch 16028CGH4		2018	USA: Boston, MA	83.5591	Reads	NA	NA	NA	NA	NA	696433	175501116	GG
SAMN12632806	SRR10019715	NA	LGG	Probiotic	NA	North America	2018	NA	probiotic batch 16028CGH4		2018	USA: Boston, MA	83.6341	Reads	NA	NA	NA	NA	NA	891110	224559720	GG
SAMN12632807	SRR10019714	NA	LGG	Probiotic	NA	North America	2018	NA	probiotic batch 16028CGH4		2018	USA: Boston, MA	83.5529	Reads	NA	NA	NA	NA	NA	721924	181924848	GG
SAMN12632808	SRR10019712	NA	LGG	Probiotic	NA	North America	2018	NA	probiotic batch 16028CGH4		2018	USA: Boston, MA	83.6645	Reads	NA	NA	NA	NA	NA	1177205	296655660	GG
SAMN12632809	SRR10019711	NA	LGG	Probiotic	NA	North America	2018	NA	probiotic batch 16169C2G8		2018	USA: Boston, MA	83.6462	Reads	NA	NA	NA	NA	NA	1000658	252165816	GG
SAMN12632810	SRR10019710	NA	LGG	Probiotic	NA	North America	2018	NA	probiotic batch 16169C2G8		2018	USA: Boston, MA	83.6652	Reads	NA	NA	NA	NA	NA	1157332	291647664	GG
SAMN12632811	SRR10019709	NA	LGG	Probiotic	NA	North America	2018	NA	probiotic batch 16169C2G8		2018	USA: Boston, MA	83.6429	Reads	NA	NA	NA	NA	NA	868163	218777076	GG
SAMN12632812	SRR10019708	NA	LGG	Probiotic	NA	North America	2018	NA	probiotic batch 16169C2G8		2018	USA: Boston, MA	83.4838	Reads	NA	NA	NA	NA	NA	553321	139436892	GG
SAMN12632813	SRR10019707	NA	LGG	Probiotic	NA	North America	2018	NA	probiotic batch 16169C2G8		2018	USA: Boston, MA	83.6265	Reads	NA	NA	NA	NA	NA	962730	242607960	GG
SAMN12632814	SRR10019706	NA	LGG	Probiotic	NA	North America	2018	NA	probiotic batch 16169C2G8		2018	USA: Boston, MA	83.6543	Reads	NA	NA	NA	NA	NA	985104	248246208	GG
SAMN12632815	SRR10019705	NA	LGG	Probiotic	NA	North America	2018	NA	probiotic batch 16169C2G8		2018	USA: Boston, MA	83.6338	Reads	NA	NA	NA	NA	NA	853592	215105184	GG
SAMN12632816	SRR10019704	NA	LGG	Probiotic	NA	North America	2018	NA	probiotic batch 16169C2G8		2018	USA: Boston, MA	83.6193	Reads	NA	NA	NA	NA	NA	887558	223664616	GG
SAMN12632817	SRR10019703	NA	LGG	Probiotic	NA	North America	2018	NA	probiotic batch 16169C2G8		2018	USA: Boston, MA	83.6415	Reads	NA	NA	NA	NA	NA	941665	237299580	GG
SAMN12632818	SRR10019701	NA	LGG	Probiotic	NA	North America	2018	NA	probiotic batch 16169C2G8		2018	USA: Boston, MA	83.6829	Reads	NA	NA	NA	NA	NA	1042085	262605420	GG
SAMN12632819	SRR10019700	NA	LGG	Probiotic	NA	North America	2018	NA	probiotic batch 16169C2G8		2018	USA: Boston, MA	83.6362	Reads	NA	NA	NA	NA	NA	1046705	263769660	GG
SAMN12632820	SRR10019699	NA	LGG	Probiotic	NA	North America	2018	NA	probiotic batch 16169C2G8		2018	USA: Boston, MA	83.4001	Reads	NA	NA	NA	NA	NA	493791	124435332	GG
SAMN12632821	SRR10019698	NA	LGG	Probiotic	NA	North America	2018	NA	probiotic batch 16169C2G8		2018	USA: Boston, MA	83.6314	Reads	NA	NA	NA	NA	NA	892131	224817012	GG
SAMN12632822	SRR10019697	NA	LGG	Probiotic	NA	North America	2018	NA	probiotic batch 16169C2G8		2018	USA: Boston, MA	83.6166	Reads	NA	NA	NA	NA	NA	923042	232606584	GG
SAMN12632823	SRR10019696	NA	LGG	Probiotic	NA	North America	2018	NA	probiotic batch 16169C2G8		2018	USA: Boston, MA	83.614	Reads	NA	NA	NA	NA	NA	883744	222703488	GG
SAMN12632824	SRR10019695	NA	LGG	Probiotic	NA	North America	2018	NA	probiotic batch 16169C2G8		2018	USA: Boston, MA	83.6599	Reads	NA	NA	NA	NA	NA	845669	213108588	GG
SAMN12632825	SRR10019694	NA	LGG	Human	Blood	North America	2011	Homo sapiens	blood isolate, patient receiving probiotics		2011	USA: Boston, MA	83.7022	Reads	NA	NA	NA	NA	NA	1063430	267984360	GG
SAMN12632826	SRR10019693	NA	LGG	Human	Blood	North America	2012	Homo sapiens	blood isolate, patient receiving probiotics		2012	USA: Boston, MA	83.5213	Reads	NA	NA	NA	NA	NA	569366	143480232	GG
SAMN12632827	SRR10019692	NA	LGG	Human	Blood	North America	2012	Homo sapiens	blood isolate, patient receiving probiotics		2012	USA: Boston, MA	83.386	Reads	NA	NA	NA	NA	NA	434880	109589760	GG
SAMN12632828	SRR10019690	NA	LGG	Human	Blood	North America	2013	Homo sapiens	blood isolate, patient receiving probiotics		2013	USA: Boston, MA	83.6065	Reads	NA	NA	NA	NA	NA	798279	201166308	GG
SAMN12632829	SRR10019689	NA	LGG	Human	Blood	North America	2014	Homo sapiens	blood isolate, patient receiving probiotics		2014	USA: Boston, MA	83.6379	Reads	NA	NA	NA	NA	NA	899317	226627884	GG
SAMN12632830	SRR10019688	NA	LGG	Human	Blood	North America	2014	Homo sapiens	blood isolate, patient receiving probiotics		2014	USA: Boston, MA	83.6201	Reads	NA	NA	NA	NA	NA	872407	219846564	GG
SAMN12632831	SRR10019687	NA	LGG	Human	Blood	North America	2011	Homo sapiens	blood isolate, patient not receiving probiotics		2011	USA: Boston, MA	86.275	Reads	NA	NA	NA	NA	NA	711965	179415180
SAMN12632832	SRR10019686	NA	LGG	Human	Blood	North America	2009	Homo sapiens	blood isolate, patient not receiving probiotics		2009	USA: Boston, MA	85.2951	Reads	NA	NA	NA	NA	NA	560366	141212232	C1
SAMN12632833	SRR10019685	NA	LGG	Human	Blood	North America	2013	Homo sapiens	blood isolate, patient not receiving probiotics		2013	USA: Boston, MA	85.2525	Reads	NA	NA	NA	NA	NA	533716	134496432	C1
SAMN12632834	SRR10019684	NA	LGG	Human	Blood	North America	2012	Homo sapiens	blood isolate, patient not receiving probiotics		2012	USA: Boston, MA	98.3882	Reads	NA	NA	NA	NA	NA	280869	70778988	YC
SAMN14121798	SRR11277256	NA	missing	Human	GI	Unknown	Unknown	Homo sapiens		fecal material [ENVO:00002003]	not applicable	not applicable	95.9478	Reads	NA	NA	NA	NA	NA	8796353	2239733548	C2
SAMN14121937	SRR11276990	NA	missing	Human	GI	Unknown	Unknown	Homo sapiens		fecal material [ENVO:00002003]	not applicable	not applicable	94.7809	Reads	NA	NA	NA	NA	NA	5429432	1386228536
SAMN14121981	SRR11277136	NA	missing	Human	GI	Unknown	Unknown	Homo sapiens		fecal material [ENVO:00002003]	not applicable	not applicable	90.355	Reads	NA	NA	NA	NA	NA	9439826	2445697483
SAMN14121993	SRR11277307	NA	missing	Human	GI	Unknown	Unknown	Homo sapiens		fecal material [ENVO:00002003]	not applicable	not applicable	95.7519	Reads	NA	NA	NA	NA	NA	5283540	1365110875	YC
SAMN14987738	SRR12450178	GCA_013342125.1	OSU-PECh-69	Dairy	NA	Unknown	Unknown	missing	cheese		missing	missing	90.1209	Reads	NA	NA	NA	NA	NA	40271142	12161884884	C3
SAMN15078633	SRR11910319	NA	CF3_11	Food	NA	North America	2018	Homo sapiens	Cultured Food		2018-03-12	USA:MD	99.1715	Reads	NA	NA	NA	NA	NA	3810718	1070615262	YC
SAMN15078646	SRR11910327	NA	CF5_11	Food	NA	North America	2018	Homo sapiens	Cultured Food		2018-03-12	USA:MD	98.6783	Reads	NA	NA	NA	NA	NA	2782539	715019161	YC
SAMN15078654	SRR11910262	NA	CF8_11	Food	NA	North America	2018	Homo sapiens	Cultured Food		2018-03-12	USA:MD	99.0972	Reads	NA	NA	NA	NA	NA	1158013	339974298	YC
SAMN15078659	SRR11910371	NA	CF9_11	Food	NA	North America	2018	Homo sapiens	Cultured Food		2018-03-12	USA:MD	85.8057	Reads	NA	NA	NA	NA	NA	5269153	1310557566	C1
SAMN15078667	SRR11910133	NA	DS26_11	Probiotic	NA	North America	2018	Homo sapiens	Dietary Supplement		2018-03-12	USA:MD	99.1068	Reads	NA	NA	NA	NA	NA	420067	187256115	YC
SAMN15078670	SRR11910235	NA	DS27_11	Probiotic	NA	North America	2018	Homo sapiens	Dietary Supplement		2018-03-12	USA:MD	99.0515	Reads	NA	NA	NA	NA	NA	1211673	478022022	YC
SAMN15078677	SRR11910419	NA	DS30_11	Probiotic	NA	North America	2018	Homo sapiens	Dietary Supplement		2018-03-12	USA:MD	98.5269	Reads	NA	NA	NA	NA	NA	706175	185373028	YC
SAMN15078690	SRR11910129	NA	DS33_11	Probiotic	NA	North America	2019	Homo sapiens	Dietary Supplement		2019-03-12	USA:MD	85.5876	Reads	NA	NA	NA	NA	NA	1880444	466488627	C1
SAMN15078699	SRR11910316	NA	DS35_11	Probiotic	NA	North America	2019	Homo sapiens	Dietary Supplement		2019-03-12	USA:MD	85.8705	Reads	NA	NA	NA	NA	NA	15489545	3594271122	C1
SAMN15078708	SRR11910194	NA	DS39_11	Probiotic	NA	North America	2019	Homo sapiens	Dietary Supplement		2019-03-12	USA:MD	96.447	Reads	NA	NA	NA	NA	NA	2163570	781819977	YC
SAMN15078716	SRR11910353	NA	DS41_11	Probiotic	NA	North America	2019	Homo sapiens	Dietary Supplement		2019-03-12	USA:MD	86.4826	Reads	NA	NA	NA	NA	NA	2227386	608365106
SAMN15078724	SRR11910406	NA	DS42_11	Probiotic	NA	North America	2019	Homo sapiens	Dietary Supplement		2019-03-12	USA:MD	98.583	Reads	NA	NA	NA	NA	NA	608404	174461446	YC
SAMN15078733	SRR11910243	NA	DS45_11	Probiotic	NA	North America	2019	Homo sapiens	Dietary Supplement		2019-03-12	USA:MD	86.4572	Reads	NA	NA	NA	NA	NA	1773541	490965289
SAMN15078744	SRR11910290	NA	DS46_11	Probiotic	NA	North America	2019	Homo sapiens	Dietary Supplement		2019-03-12	USA:MD	83.6687	Reads	NA	NA	NA	NA	NA	789242	218211362	GG
SAMN15078761	SRR11910142	NA	DS48_11	Probiotic	NA	North America	2019	Homo sapiens	Dietary Supplement		2019-03-12	USA:MD	89.7733	Reads	NA	NA	NA	NA	NA	2327714	607316822	C3
SAMN15078767	SRR11910170	NA	DS50_11	Probiotic	NA	North America	2019	Homo sapiens	Dietary Supplement		2019-03-12	USA:MD	83.5641	Reads	NA	NA	NA	NA	NA	1287819	343496884	GG
SAMN15078785	SRR13955753	NA	DS52_11	Probiotic	NA	North America	2019	Homo sapiens	Dietary Supplement		2019-03-12	USA:MD	98.843	Reads	NA	NA	NA	NA	NA	2815863	720207972	YC
SAMN15078798	SRR11910362	NA	DS54_11	Probiotic	NA	North America	2019	Homo sapiens	Dietary Supplement		2019-03-12	USA:MD	99.0347	Reads	NA	NA	NA	NA	NA	16489542	4218429437	YC
SAMN15078801	SRR11910359	NA	DS55_11	Probiotic	NA	North America	2019	Homo sapiens	Dietary Supplement		2019-03-12	USA:MD	98.8136	Reads	NA	NA	NA	NA	NA	604623	176727754	YC
SAMN15078808	SRR11910435	NA	DS57_11	Probiotic	NA	North America	2019	Homo sapiens	Dietary Supplement		2019-03-12	USA:MD	83.4588	Reads	NA	NA	NA	NA	NA	468216	131819269	GG
SAMN15078814	SRR11910412	NA	DS58_11	Probiotic	NA	North America	2019	Homo sapiens	Dietary Supplement		2019-03-12	USA:MD	98.2868	Reads	NA	NA	NA	NA	NA	477617	131304180	YC
SAMN15078824	SRR11910408	NA	DS60_11	Probiotic	NA	North America	2019	Homo sapiens	Dietary Supplement		2019-03-12	USA:MD	85.8863	Reads	NA	NA	NA	NA	NA	6663576	1723188475	C1
SAMN15078838	SRR13955742	NA	DS62_11	Probiotic	NA	North America	2019	Homo sapiens	Dietary Supplement		2019-03-12	USA:MD	98.8674	Reads	NA	NA	NA	NA	NA	4187647	1041100386	YC
SAMN15078845	SRR11910302	NA	DS63_11	Probiotic	NA	North America	2019	Homo sapiens	Dietary Supplement		2019-03-12	USA:MD	83.8555	Reads	NA	NA	NA	NA	NA	1993632	517222219	GG
SAMN15078856	SRR13955758	NA	DS65_11	Probiotic	NA	North America	2019	Homo sapiens	Dietary Supplement		2019-03-12	USA:MD	86.4394	Reads	NA	NA	NA	NA	NA	2967016	691251288
SAMN15078864	SRR13955749	NA	DS69_11	Probiotic	NA	North America	2019	Homo sapiens	Dietary Supplement		2019-03-12	USA:MD	98.8375	Reads	NA	NA	NA	NA	NA	3535172	876126652	YC
SAMN15078888	SRR11910224	NA	DS75_11	Probiotic	NA	North America	2019	Homo sapiens	Dietary Supplement		2019-03-12	USA:MD	85.6998	Reads	NA	NA	NA	NA	NA	2560635	653239086	C1
SAMN15078899	SRR11910382	NA	DS79_11	Probiotic	NA	North America	2019	Homo sapiens	Dietary Supplement		2019-03-12	USA:MD	99.0411	Reads	NA	NA	NA	NA	NA	414553	179937770	YC
SAMN15078916	SRR13955739	NA	DS83_11	Probiotic	NA	North America	2019	Homo sapiens	Dietary Supplement		2019-03-12	USA:MD	85.7595	Reads	NA	NA	NA	NA	NA	3490413	870475502	C1
SAMN15078928	SRR11910185	NA	DS86_11	Probiotic	NA	North America	2019	Homo sapiens	Dietary Supplement		2019-03-12	USA:MD	95.1726	Reads	NA	NA	NA	NA	NA	1969166	567089590	C2
SAMN15078931	SRR11910339	NA	DS87_11	Probiotic	NA	North America	2019	Homo sapiens	Dietary Supplement		2019-03-12	USA:MD	83.9612	Reads	NA	NA	NA	NA	NA	4429339	1081832406	GG
SAMN15078934	SRR11910335	NA	DS88_11	Probiotic	NA	North America	2019	Homo sapiens	Dietary Supplement		2019-03-12	USA:MD	98.4635	Reads	NA	NA	NA	NA	NA	1034701	242004639	YC
SAMN15078941	SRR11910361	NA	DS91_11	Probiotic	NA	North America	2019	Homo sapiens	Dietary Supplement		2019-03-12	USA:MD	89.915	Reads	NA	NA	NA	NA	NA	4047097	1057107862	C3
SAMN15078943	SRR11910159	NA	DS92_11	Probiotic	NA	North America	2019	Homo sapiens	Dietary Supplement		2019-03-12	USA:MD	98.5358	Reads	NA	NA	NA	NA	NA	736522	201848414	YC
SAMN15078947	SRR11910380	NA	DS94_11	Probiotic	NA	North America	2019	Homo sapiens	Dietary Supplement		2019-03-12	USA:MD	94.8369	Reads	NA	NA	NA	NA	NA	842541	214339805	C2
SAMN15078948	SRR11910236	NA	DS95_11	Probiotic	NA	North America	2019	Homo sapiens	Dietary Supplement		2019-03-12	USA:MD	94.8663	Reads	NA	NA	NA	NA	NA	1126903	300841943	C2
SAMN15078949	SRR11910139	NA	DS96_11	Probiotic	NA	North America	2019	Homo sapiens	Dietary Supplement		2019-03-12	USA:MD	86.4818	Reads	NA	NA	NA	NA	NA	1976659	543318059
SAMN15078950	SRR11910225	NA	DS97_11	Probiotic	NA	North America	2019	Homo sapiens	Dietary Supplement		2019-03-12	USA:MD	85.4315	Reads	NA	NA	NA	NA	NA	451386	177944809	C1
SAMN15078952	SRR11910374	NA	DS98_11	Probiotic	NA	North America	2019	Homo sapiens	Dietary Supplement		2019-03-12	USA:MD	98.9812	Reads	NA	NA	NA	NA	NA	14314170	4044660545	YC
SAMN15078953	SRR11910367	NA	DS99_11	Probiotic	NA	North America	2019	Homo sapiens	Dietary Supplement		2019-03-12	USA:MD	89.9379	Reads	NA	NA	NA	NA	NA	1720117	682093476	C3
SAMN15078954	SRR11910400	NA	PF1_11	Probiotic	NA	North America	2019	Homo sapiens	Dietary Supplement		2019-03-12	USA:MD	83.93	Reads	NA	NA	NA	NA	NA	3052312	804609288	GG
SAMN15598757	SRR12286372	NA	EF26PII	Human	Unknown	North America	Unknown	Homo sapiens	unknown		missing	USA: San Diego, CA	95.6487	Reads	NA	NA	NA	NA	NA	1337634	403965468	C2
SAMN15749032	SRR12412204	GCA_014212185.1	CBC-LR1	Dairy	NA	Europe	2001		Naturally processed, home-made dairy foods from ecologically clean preserves, industrial pollution-free and chemically-untampered areas		2001	Bulgaria	89.8875	Reads	NA	NA	NA	NA	NA	842081	474766325	C3
SAMN15891545	SRR12559934	NA	Hubei28L1	Human	GI	Asia	2018		Human feces		2018-07-31	China: Hubei	83.7018	Reads	NA	NA	NA	NA	NA	4790843	1437252900	GG
SAMN15891546	SRR12559933	NA	JSWX241	Human	GI	Asia	2018		Human feces		2018-07-31	China: Jiangsu	87.7601	Reads	NA	NA	NA	NA	NA	4427064	1328119200
SAMN15891547	SRR12559932	NA	JSWX3L2	Human	GI	Asia	2018		Human feces		2018-07-31	China: Jiangsu	87.8044	Reads	NA	NA	NA	NA	NA	4618652	1385595600
SAMN15891548	SRR12559931	NA	TJDG10L1061	Human	GI	Asia	2018		Human feces		2018-07-31	China: Tianjin	87.7738	Reads	NA	NA	NA	NA	NA	4949712	1484913600
SAMN15891549	SRR12559930	NA	TJDG9L1051	Human	GI	Asia	2018		Human feces		2018-07-31	China: Tianjin	87.7627	Reads	NA	NA	NA	NA	NA	4332883	1299864900
SAMN18897175	SRR14574759	GCA_018449495.1	Lr-G14	Dairy	NA	Asia	2011		natural fermented milk		2011-05	China:Tibet	85.9855	Reads	NA	NA	NA	NA	NA	5669348	1712143096	C1
SAMN20362521	SRR15265000	NA	N132	Human	GI	Europe	2012		body excreta		2012-01-30	Italy	84.1912	Reads	NA	NA	NA	NA	NA	893492	443809950
SAMN21404543	SRR15862625	NA	Lacticaseibacillus rhamnosus GG	Dairy	NA	Europe	2019	Homo sapiens	storage culture		2019	Denmark	83.922	Reads	NA	NA	NA	NA	NA	1703701	496875201	GG
SAMN21404544	SRR15862624	NA	Lacticaseibacillus rhamnosus GG	Dairy	NA	Europe	2019	Homo sapiens	storage culture		2019	Denmark	83.8755	Reads	NA	NA	NA	NA	NA	1546623	443725427	GG
SAMN21404545	SRR15862613	NA	Lacticaseibacillus rhamnosus GG	Dairy	NA	Europe	2019	Homo sapiens	storage culture		2019	Denmark	83.916	Reads	NA	NA	NA	NA	NA	1955349	543310408	GG
SAMN21404546	SRR15862602	NA	Lacticaseibacillus rhamnosus GG	Dairy	NA	Europe	2019	Homo sapiens	storage culture		2019	Denmark	83.9064	Reads	NA	NA	NA	NA	NA	1645469	465019698	GG
SAMN21404547	SRR15862591	NA	Lacticaseibacillus rhamnosus GG	Dairy	NA	Europe	2019	Homo sapiens	storage culture		2019	Denmark	83.9173	Reads	NA	NA	NA	NA	NA	1821005	514271482	GG
SAMN21404548	SRR15862646	NA	Lacticaseibacillus rhamnosus GG	Dairy	NA	Europe	2019	Homo sapiens	storage culture		2019	Denmark	83.9479	Reads	NA	NA	NA	NA	NA	1966435	556440251	GG
SAMN21404549	SRR15862635	NA	Lacticaseibacillus rhamnosus GG	Dairy	NA	Europe	2019	Homo sapiens	storage culture		2019	Denmark	83.9573	Reads	NA	NA	NA	NA	NA	1937318	542644049	GG
SAMN21404550	SRR15862628	NA	Lacticaseibacillus rhamnosus GG	Dairy	NA	Europe	2019	Homo sapiens	storage culture		2019	Denmark	83.9139	Reads	NA	NA	NA	NA	NA	1796656	508602569	GG
SAMN21404551	SRR15862627	NA	Lacticaseibacillus rhamnosus GG	Dairy	NA	Europe	2019	Homo sapiens	storage culture		2019	Denmark	83.8845	Reads	NA	NA	NA	NA	NA	1432437	411518226	GG
SAMN21404552	SRR15862626	NA	Lacticaseibacillus rhamnosus GG	Dairy	NA	Europe	2019	Homo sapiens	storage culture		2019	Denmark	83.8621	Reads	NA	NA	NA	NA	NA	1448158	418021968	GG
SAMN21404553	SRR15862623	NA	Lacticaseibacillus rhamnosus GG	Dairy	NA	Europe	2019	Homo sapiens	storage culture		2019	Denmark	83.9474	Reads	NA	NA	NA	NA	NA	1947860	556125093	GG
SAMN21404554	SRR15862622	NA	Lacticaseibacillus rhamnosus GG	Dairy	NA	Europe	2019	Homo sapiens	storage culture		2019	Denmark	83.9399	Reads	NA	NA	NA	NA	NA	1752115	498442585	GG
SAMN21404555	SRR15862621	NA	Lacticaseibacillus rhamnosus GG	Dairy	NA	Europe	2019	Homo sapiens	storage culture		2019	Denmark	83.9447	Reads	NA	NA	NA	NA	NA	2125274	603230748	GG
SAMN21404556	SRR15862620	NA	Lacticaseibacillus rhamnosus GG	Dairy	NA	Europe	2019	Homo sapiens	storage culture		2019	Denmark	83.9694	Reads	NA	NA	NA	NA	NA	1967493	566835312	GG
SAMN21404557	SRR15862619	NA	Lacticaseibacillus rhamnosus GG	Dairy	NA	Europe	2019	Homo sapiens	storage culture		2019	Denmark	83.9205	Reads	NA	NA	NA	NA	NA	1938587	543814026	GG
SAMN21404558	SRR15862618	NA	Lacticaseibacillus rhamnosus GG	Dairy	NA	Europe	2019	Homo sapiens	storage culture		2019	Denmark	83.941	Reads	NA	NA	NA	NA	NA	1946493	550500635	GG
SAMN21404559	SRR15862617	NA	Lacticaseibacillus rhamnosus GG	Dairy	NA	Europe	2019	Homo sapiens	storage culture		2019	Denmark	83.9052	Reads	NA	NA	NA	NA	NA	1687060	489271622	GG
SAMN21404560	SRR15862616	NA	Lacticaseibacillus rhamnosus GG	Dairy	NA	Europe	2019	Homo sapiens	storage culture		2019	Denmark	83.9434	Reads	NA	NA	NA	NA	NA	2070923	608243522	GG
SAMN21404561	SRR15862615	NA	Lacticaseibacillus rhamnosus GG	Dairy	NA	Europe	2019	Homo sapiens	storage culture		2019	Denmark	83.8833	Reads	NA	NA	NA	NA	NA	1601486	463888032	GG
SAMN21404562	SRR15862614	NA	Lacticaseibacillus rhamnosus GG	Dairy	NA	Europe	2019	Homo sapiens	storage culture		2019	Denmark	83.9275	Reads	NA	NA	NA	NA	NA	1796806	530939573	GG
SAMN21404563	SRR15862612	NA	Lacticaseibacillus rhamnosus GG	Dairy	NA	Europe	2019	Homo sapiens	storage culture		2019	Denmark	83.9518	Reads	NA	NA	NA	NA	NA	2055261	596670435	GG
SAMN21404564	SRR15862611	NA	Lacticaseibacillus rhamnosus GG	Dairy	NA	Europe	2019	Homo sapiens	storage culture		2019	Denmark	83.9184	Reads	NA	NA	NA	NA	NA	1816574	533793912	GG
SAMN21404565	SRR15862610	NA	Lacticaseibacillus rhamnosus GG	Dairy	NA	Europe	2019	Homo sapiens	yogurt		2019	Denmark	83.9084	Reads	NA	NA	NA	NA	NA	1602274	464695943	GG
SAMN21404566	SRR15862609	NA	Lacticaseibacillus rhamnosus GG	Dairy	NA	Europe	2019	Homo sapiens	yogurt		2019	Denmark	83.9327	Reads	NA	NA	NA	NA	NA	1750397	506532987	GG
SAMN21404567	SRR15862608	NA	Lacticaseibacillus rhamnosus GG	Dairy	NA	Europe	2019	Homo sapiens	yogurt		2019	Denmark	83.9782	Reads	NA	NA	NA	NA	NA	2461879	702859344	GG
SAMN21404568	SRR15862607	NA	Lacticaseibacillus rhamnosus GG	Dairy	NA	Europe	2019	Homo sapiens	yogurt		2019	Denmark	83.9425	Reads	NA	NA	NA	NA	NA	1968818	568069499	GG
SAMN21404569	SRR15862606	NA	Lacticaseibacillus rhamnosus GG	Dairy	NA	Europe	2019	Homo sapiens	yogurt		2019	Denmark	83.9289	Reads	NA	NA	NA	NA	NA	1842143	531645273	GG
SAMN21404570	SRR15862605	NA	Lacticaseibacillus rhamnosus GG	Dairy	NA	Europe	2019	Homo sapiens	yogurt		2019	Denmark	83.909	Reads	NA	NA	NA	NA	NA	1625574	471346975	GG
SAMN21404571	SRR15862604	NA	Lacticaseibacillus rhamnosus GG	Dairy	NA	Europe	2019	Homo sapiens	yogurt		2019	Denmark	83.9301	Reads	NA	NA	NA	NA	NA	1743927	502951466	GG
SAMN21404572	SRR15862603	NA	Lacticaseibacillus rhamnosus GG	Dairy	NA	Europe	2019	Homo sapiens	yogurt		2019	Denmark	83.8654	Reads	NA	NA	NA	NA	NA	1383668	400433865	GG
SAMN21404573	SRR15862601	NA	Lacticaseibacillus rhamnosus GG	Dairy	NA	Europe	2019	Homo sapiens	yogurt		2019	Denmark	83.9115	Reads	NA	NA	NA	NA	NA	1691762	486574067	GG
SAMN21404574	SRR15862600	NA	Lacticaseibacillus rhamnosus GG	Dairy	NA	Europe	2019	Homo sapiens	yogurt		2019	Denmark	83.4663	Reads	NA	NA	NA	NA	NA	1630574	472097689	GG
SAMN21404575	SRR15862599	NA	Lacticaseibacillus rhamnosus GG	Dairy	NA	Europe	2019	Homo sapiens	yogurt		2019	Denmark	83.9298	Reads	NA	NA	NA	NA	NA	1725626	502752124	GG
SAMN21404576	SRR15862598	NA	Lacticaseibacillus rhamnosus GG	Dairy	NA	Europe	2019	Homo sapiens	yogurt		2019	Denmark	83.8898	Reads	NA	NA	NA	NA	NA	1644982	473694776	GG
SAMN21404577	SRR15862597	NA	Lacticaseibacillus rhamnosus GG	Dairy	NA	Europe	2019	Homo sapiens	yogurt		2019	Denmark	83.8799	Reads	NA	NA	NA	NA	NA	1547710	452690373	GG
SAMN21404578	SRR15862596	NA	Lacticaseibacillus rhamnosus GG	Dairy	NA	Europe	2019	Homo sapiens	yogurt		2019	Denmark	83.919	Reads	NA	NA	NA	NA	NA	1645153	472069220	GG
SAMN21404579	SRR15862595	NA	Lacticaseibacillus rhamnosus GG	Dairy	NA	Europe	2019	Homo sapiens	yogurt		2019	Denmark	83.9514	Reads	NA	NA	NA	NA	NA	2095490	598197519	GG
SAMN21404580	SRR15862594	NA	Lacticaseibacillus rhamnosus GG	Dairy	NA	Europe	2019	Homo sapiens	yogurt		2019	Denmark	83.9198	Reads	NA	NA	NA	NA	NA	1573902	451208284	GG
SAMN21404581	SRR15862593	NA	Lacticaseibacillus rhamnosus GG	Dairy	NA	Europe	2019	Homo sapiens	yogurt		2019	Denmark	83.9592	Reads	NA	NA	NA	NA	NA	2036322	591947900	GG
SAMN21404582	SRR15862592	NA	Lacticaseibacillus rhamnosus GG	Dairy	NA	Europe	2019	Homo sapiens	yogurt		2019	Denmark	83.8918	Reads	NA	NA	NA	NA	NA	1654451	483675171	GG
SAMN21404583	SRR15862590	NA	Lacticaseibacillus rhamnosus GG	Dairy	NA	Europe	2019	Homo sapiens	yogurt		2019	Denmark	83.9508	Reads	NA	NA	NA	NA	NA	2206707	632846139	GG
SAMN21404584	SRR15862655	NA	Lacticaseibacillus rhamnosus GG	Dairy	NA	Europe	2019	Homo sapiens	yogurt		2019	Denmark	83.9222	Reads	NA	NA	NA	NA	NA	1814957	528839398	GG
SAMN21404585	SRR15862654	NA	Lacticaseibacillus rhamnosus GG	Dairy	NA	Europe	2019	Homo sapiens	yogurt		2019	Denmark	83.9616	Reads	NA	NA	NA	NA	NA	2026687	589158485	GG
SAMN21404586	SRR15862653	NA	Lacticaseibacillus rhamnosus GG	Dairy	NA	Europe	2019	Homo sapiens	yogurt		2019	Denmark	83.9415	Reads	NA	NA	NA	NA	NA	1738694	499890828	GG
SAMN21404587	SRR15862652	NA	Lacticaseibacillus rhamnosus GG	Dairy	NA	Europe	2019	Homo sapiens	yogurt		2019	Denmark	83.9292	Reads	NA	NA	NA	NA	NA	2063707	597030824	GG
SAMN21404588	SRR15862651	NA	Lacticaseibacillus rhamnosus GG	Dairy	NA	Europe	2019	Homo sapiens	yogurt		2019	Denmark	83.932	Reads	NA	NA	NA	NA	NA	1785732	519096198	GG
SAMN21404589	SRR15862650	NA	Lacticaseibacillus rhamnosus GG	Dairy	NA	Europe	2019	Homo sapiens	yogurt		2019	Denmark	83.9325	Reads	NA	NA	NA	NA	NA	1818309	525128154	GG
SAMN21404590	SRR15862649	NA	Lacticaseibacillus rhamnosus GG	Dairy	NA	Europe	2019	Homo sapiens	yogurt		2019	Denmark	83.926	Reads	NA	NA	NA	NA	NA	1846281	534258348	GG
SAMN21404591	SRR15862648	NA	Lacticaseibacillus rhamnosus GG	Dairy	NA	Europe	2019	Homo sapiens	yogurt		2019	Denmark	83.9427	Reads	NA	NA	NA	NA	NA	1932101	559664409	GG
SAMN21404592	SRR15862647	NA	Lacticaseibacillus rhamnosus GG	Dairy	NA	Europe	2019	Homo sapiens	yogurt		2019	Denmark	83.946	Reads	NA	NA	NA	NA	NA	1794704	521637518	GG
SAMN21404593	SRR15862645	NA	Lacticaseibacillus rhamnosus GG	Dairy	NA	Europe	2019	Homo sapiens	yogurt		2019	Denmark	83.981	Reads	NA	NA	NA	NA	NA	2034560	589087701	GG
SAMN21404594	SRR15862644	NA	Lacticaseibacillus rhamnosus GG	Dairy	NA	Europe	2019	Homo sapiens	yogurt		2019	Denmark	83.9177	Reads	NA	NA	NA	NA	NA	1733217	501772543	GG
SAMN21404595	SRR15862643	NA	Lacticaseibacillus rhamnosus GG	Dairy	NA	Europe	2019	Homo sapiens	yogurt		2019	Denmark	83.9113	Reads	NA	NA	NA	NA	NA	1633094	471888863	GG
SAMN21404596	SRR15862642	NA	Lacticaseibacillus rhamnosus GG	Dairy	NA	Europe	2019	Homo sapiens	yogurt		2019	Denmark	83.8926	Reads	NA	NA	NA	NA	NA	1687115	487952883	GG
SAMN21404597	SRR15862641	NA	Lacticaseibacillus rhamnosus GG	Dairy	NA	Europe	2019	Homo sapiens	yogurt		2019	Denmark	83.9288	Reads	NA	NA	NA	NA	NA	1574017	463940220	GG
SAMN21404598	SRR15862640	NA	Lacticaseibacillus rhamnosus GG	Dairy	NA	Europe	2019	Homo sapiens	yogurt		2019	Denmark	83.9318	Reads	NA	NA	NA	NA	NA	1746328	506891808	GG
SAMN21404599	SRR15862639	NA	Lacticaseibacillus rhamnosus GG	Dairy	NA	Europe	2019	Homo sapiens	yogurt		2019	Denmark	83.8821	Reads	NA	NA	NA	NA	NA	1320624	387030080	GG
SAMN21404600	SRR15862638	NA	Lacticaseibacillus rhamnosus GG	Dairy	NA	Europe	2019	Homo sapiens	yogurt		2019	Denmark	83.9655	Reads	NA	NA	NA	NA	NA	2077215	589695100	GG
SAMN21404601	SRR15862637	NA	Lacticaseibacillus rhamnosus GG	Dairy	NA	Europe	2019	Homo sapiens	yogurt		2019	Denmark	83.922	Reads	NA	NA	NA	NA	NA	1823666	524018356	GG
SAMN21404602	SRR15862636	NA	Lacticaseibacillus rhamnosus GG	Dairy	NA	Europe	2019	Homo sapiens	yogurt		2019	Denmark	83.8566	Reads	NA	NA	NA	NA	NA	1224488	352100579	GG
SAMN21404603	SRR15862634	NA	Lacticaseibacillus rhamnosus GG	Dairy	NA	Europe	2019	Homo sapiens	yogurt		2019	Denmark	83.8501	Reads	NA	NA	NA	NA	NA	1236984	360104484	GG
SAMN21404604	SRR15862633	NA	Lacticaseibacillus rhamnosus GG	Dairy	NA	Europe	2019	Homo sapiens	yogurt		2019	Denmark	83.8466	Reads	NA	NA	NA	NA	NA	1462456	428797698	GG
SAMN21404605	SRR15862632	NA	Lacticaseibacillus rhamnosus GG	Dairy	NA	Europe	2019	Homo sapiens	yogurt		2019	Denmark	83.9304	Reads	NA	NA	NA	NA	NA	1604214	466523457	GG
SAMN21404606	SRR15862631	NA	Lacticaseibacillus rhamnosus GG	Dairy	NA	Europe	2019	Homo sapiens	yogurt		2019	Denmark	83.8968	Reads	NA	NA	NA	NA	NA	1422241	410882123	GG
SAMN21404607	SRR15862630	NA	Lacticaseibacillus rhamnosus GG	Dairy	NA	Europe	2019	Homo sapiens	yogurt		2019	Denmark	83.9652	Reads	NA	NA	NA	NA	NA	1759660	505456996	GG
SAMN21404608	SRR15862629	NA	Lacticaseibacillus rhamnosus GG	Dairy	NA	Europe	2019	Homo sapiens	yogurt		2019	Denmark	83.8373	Reads	NA	NA	NA	NA	NA	1892677	558708122	GG
SAMN22314508	SRR17939987	GCA_020844065.2	IMI 507023	Food	NA	North America	2013		Corn silage		2013-03-31	USA: Kentucky	97.3567	Reads	NA	NA	NA	NA	NA	6106545	1844176590	YC
SAMN24291469	SRR17303218	GCA_021300595.1	ICIS-627	Human	GI	Asia	2016	Homo sapiens	feces		2016	Russia: Orenburg	87.0875	Reads	NA	NA	NA	NA	NA	4786197	2604115491
SAMN26276536	SRR18214325	NA	DS100_11	Probiotic	NA	North America	2019	Homo sapiens	Dietary Supplement		2019-08-08	USA:MD	98.6967	Reads	NA	NA	NA	NA	NA	3560441	970509823	YC
SAMN26276542	SRR18214317	NA	DS101_11	Probiotic	NA	North America	2019	Homo sapiens	Dietary Supplement		2019-08-08	USA:MD	85.6451	Reads	NA	NA	NA	NA	NA	2496784	627216743	C1
SAMN26276546	SRR18214283	NA	DS102_11	Probiotic	NA	North America	2019	Homo sapiens	Dietary Supplement		2019-08-08	USA:MD	83.7715	Reads	NA	NA	NA	NA	NA	2386787	573626869	GG
SAMN26276549	SRR18214280	NA	DS103_11	Probiotic	NA	North America	2019	Homo sapiens	Dietary Supplement		2019-08-08	USA:MD	98.8989	Reads	NA	NA	NA	NA	NA	3078542	805897315	YC
SAMN26276553	SRR18214276	NA	DS104_11	Probiotic	NA	North America	2019	Homo sapiens	Dietary Supplement		2019-08-08	USA:MD	80.7152	Reads	NA	NA	NA	NA	NA	281536	74003762	GG
SAMN26276563	SRR18214265	NA	DS105_11	Probiotic	NA	North America	2019	Homo sapiens	Dietary Supplement		2019-08-08	USA:MD	89.5753	Reads	NA	NA	NA	NA	NA	1204424	317046909	C3
SAMN26276565	SRR18214262	NA	DS106_11	Probiotic	NA	North America	2019	Homo sapiens	Dietary Supplement		2019-08-08	USA:MD	89.6085	Reads	NA	NA	NA	NA	NA	1413794	355867439	C3
SAMN26276578	SRR18214249	NA	DS109_11	Probiotic	NA	North America	2019	Homo sapiens	Dietary Supplement		2019-08-08	USA:MD	83.726	Reads	NA	NA	NA	NA	NA	1280013	331519814	GG
SAMN26276585	SRR18214241	NA	DS112_11	Probiotic	NA	North America	2019	Homo sapiens	Dietary Supplement		2019-08-08	USA:MD	85.75	Reads	NA	NA	NA	NA	NA	1916295	558791632	C1
SAMN26276593	SRR18214233	NA	DS113_11	Probiotic	NA	North America	2019	Homo sapiens	Dietary Supplement		2019-08-08	USA:MD	85.5568	Reads	NA	NA	NA	NA	NA	2438239	600476080	C1
SAMN26276597	SRR18214229	NA	DS114_11	Probiotic	NA	North America	2019	Homo sapiens	Dietary Supplement		2019-08-08	USA:MD	85.5594	Reads	NA	NA	NA	NA	NA	2195166	564964325	C1
SAMN26276611	SRR18214310	NA	DS118_11	Probiotic	NA	North America	2019	Homo sapiens	Dietary Supplement		2019-08-08	USA:MD	85.6525	Reads	NA	NA	NA	NA	NA	1528667	442615566	C1
SAMN26276617	SRR18214303	NA	DS120_11	Probiotic	NA	North America	2019	Homo sapiens	Dietary Supplement		2019-08-08	USA:MD	98.6368	Reads	NA	NA	NA	NA	NA	840382	231759256	YC
SAMN26276624	SRR18214296	NA	DS123_11	Probiotic	NA	North America	2019	Homo sapiens	Dietary Supplement		2019-08-08	USA:MD	98.7904	Reads	NA	NA	NA	NA	NA	4220764	1094319959	YC
SAMN26276632	SRR18214223	NA	DS126_11	Probiotic	NA	North America	2019	Homo sapiens	Dietary Supplement		2019-08-08	USA:MD	85.5104	Reads	NA	NA	NA	NA	NA	1311716	348386581	C1
SAMN26276634	SRR18214221	NA	DS127_11	Probiotic	NA	North America	2019	Homo sapiens	Dietary Supplement		2019-08-08	USA:MD	85.888	Reads	NA	NA	NA	NA	NA	9996242	2669115003	C1
SAMN26276637	SRR18214289	NA	DS128_11	Probiotic	NA	North America	2019	Homo sapiens	Dietary Supplement		2019-08-08	USA:MD	83.9601	Reads	NA	NA	NA	NA	NA	4072721	1002601482	GG
SAMN26276641	SRR18214285	NA	DS129_11	Probiotic	NA	North America	2019	Homo sapiens	Dietary Supplement		2019-08-08	USA:MD	95.1421	Reads	NA	NA	NA	NA	NA	4628675	1121012566	C2
SAMN02469944	NA	GCA_000235785.2	R0011	Dairy	NA	North America	1976		dairy starter culture	Probiotic	1976	Canada	NA	Assembly	10	2900620	687643	46.72	0			C3
SAMEA3881060	NA	GCA_900636875.1	NCTC13710	Unknown	Unknown	Unknown	1984	n/a	n/a	n/a	1900/1984		NA	Assembly	1	2991048	2991048	46.76	0			YC
SAMN11653945	NA	GCA_005864245.1	FAM 20558	Dairy	NA	Europe	1989		cheese	cheese	1989	Switzerland	NA	Assembly	49	3040665	250015	46.62	463
SAMN03154069	NA	GCA_000814485.1	308	Human	ENT	Asia	1994	Homo sapiens	saliva from healthy adult female		1994	Russia	NA	Assembly	72	3040162	80254	46.61	1
SAMN03465328	NA	GCA_001005625.1	CNCM-I-3698	Animal	GI	Europe	1997	Capra hircus	alpine goat rumen		1997-01-01	France	NA	Assembly	71	2966480	450445	46.69	0
SAMEA5671947	NA	GCA_901971785.1	INIA P344	Human	GI	Europe	2001	Homo sapiens	infant faeces		2001	Spain	NA	Assembly	88	3259285	145663	46.56	27			YC
SAMN14943671	NA	GCA_013167115.1	LV108	Human	Unknown	Asia	2002	Homo sapiens			2002-09-20	China	NA	Assembly	1	2923663	2923663	46.76	0			C3
SAMN04404358	NA	GCA_001988935.1	BFE5264	Dairy	NA	Africa	2004		milk		2004	Kenya	NA	Assembly	2	3114755	3068152	46.8	0
SAMN15877747	NA	GCA_014639015.1	NCB 441	Dairy	NA	Africa	2005		Egyptian white Domiati cheese		2008	Egypt	NA	Assembly	45	2969245	98398	46.69	1993			YC
SAMN03154065	NA	GCA_000801045.1	116	Human	GI	Asia	2005	Homo sapiens	feces from gastrointestinal tract of a healthy adult female		1994	Russia	NA	Assembly	90	2966235	56067	46.56	0
SAMN04366754	NA	GCA_001645615.1	R19-3	Human	GI	Asia	2005	Homo sapiens	feces of healthy 13 yo girl		2011	Kazakhstan: Aktobe	NA	Assembly	72	3053014	89179	46.75	2
SAMN11896630	NA	GCA_006151905.1	1.032	Dairy	NA	Asia	2005		Separation from Traditional Fermented Cream		2007	China: Inner Mongolia	NA	Assembly	1	2941522	2941522	46.75	0
SAMN08793894	NA	GCA_003573615.1	ARJD	Dairy	NA	Asia	2005		milk		2016	India: Kolhapur	NA	Assembly	38	2890298	176885	46.72	0			C3
SAMN04530063	NA	GCA_001590655.1	ASCC 290	Dairy	NA	Australia	2005		dairy product		2012	Australia	NA	Assembly	1	2903890	2903890	46.74	3305			YC
SAMN03729540	NA	GCA_009805825.1	Lrh40	Human	Blood	Europe	2005	Homo sapiens	blood		2005	Finland: Helsinki	NA	Assembly	58	3169658	194875	46.58	1			YC
SAMN03766748	NA	GCA_002103215.1	Lrh46	Human	Blood	Europe	2005	Homo sapiens	blood		2005	Finland: Helsinki	NA	Assembly	71	3088359	95154	46.66	25			GG
SAMN03769470	NA	GCA_002103155.1	Lrh38	Human	Blood	Europe	2005	Homo sapiens	blood		2006	Finland: Helsinki	NA	Assembly	66	2878847	74230	46.7	0			GG
SAMEA5673845	NA	GCA_901971795.1	INIA P540	Human	GI	Europe	2005	Homo sapiens	infant faeces		2004	Spain	NA	Assembly	80	3070544	101281	46.71	29			YC
SAMN06196449	NA	GCA_002076955.1	Pen	Human	GI	Europe	2005	Homo sapiens	gastrointestinal tract	Lublin probiotic	2005	Poland	NA	Assembly	1	2884966	2884966	46.78	0			C3
SAMN08239957	NA	GCA_002849515.1	NRRL B-442	Unknown	Unknown	North America	2005		missing		2017	USA	NA	Assembly	111	2974909	141613	46.72	0			YC
SAMN06233883	NA	GCA_001991035.1	L156.4	Animal	GI	South America	2005	Mus musculus	feces		2005-03	Brazil:Belo Horizonte	NA	Assembly	60	2857730	108948	46.76	0
SAMN02983263	NA	GCA_000743075.1	24	Human	GI	Asia	2006	Homo sapiens	saliva from healthy adult female		2006-10	Russia: Central Russia	NA	Assembly	90	2922140	75478	46.74	0
SAMN17562092	NA	GCA_016887865.1	1019	Dairy	NA	Europe	2006		Parmigiano Reggiano cheese	not applicable	2006	Italy	NA	Assembly	203	3080360	172270	46.59	0
SAMN02840977	NA	GCA_000735255.1	K32	Human	GI	Asia	2007	Homo sapiens	human gut		2010	Russia: Central Russia	NA	Assembly	24	3016919	470969	46.74	4115
SAMN03769471	NA	GCA_002103145.1	Lrh39	Human	Blood	Europe	2007	Homo sapiens	blood		2007	Finland: Helsinki	NA	Assembly	62	3004146	99487	46.7	44			GG
SAMN17562093	NA	GCA_016887825.1	1473	Dairy	NA	Europe	2007		Parmigiano Reggiano cheese	not applicable	2007	Italy	NA	Assembly	352	3082420	127800	46.63	0
SAMN09099009	NA	GCA_003129645.1	LR863	Dairy	NA	Asia	2008		fermented milk		2007	China:Hebei	NA	Assembly	38	3006277	180151	46.69	0			YC
SAMN05513711	NA	GCA_001721925.1	LRB	Human	ENT	North America	2008	Homo sapiens	milk tooth		2008	USA: Kansas	NA	Assembly	1	2934954	2934954	46.78	0			GG
SAMN02776192	NA	GCA_000699985.1	51B	Human	Vagina	Asia	2009	Homo sapiens	healthy female vagina		2009-03	Russia: Central Russia	NA	Assembly	21	2952580	405372	46.65	0			C2
SAMN09099013	NA	GCA_003129615.1	TMC3115	Dairy	NA	Asia	2009		fermented milk		2009-10-01	China:Hebei	NA	Assembly	38	3006544	180139	46.69	0			YC
SAMN03769466	NA	GCA_002103185.1	Lrh47	Human	Blood	Europe	2009	Homo sapiens	blood		2009	Finland: Helsinki	NA	Assembly	51	3078719	224182	46.64	2			YC
SAMN03766173	NA	GCA_001044405.1	40f	Human	GI	Asia	2010	Homo sapiens	feces		2010	Russia: central region	NA	Assembly	81	3127473	106608	46.61	0
SAMN19670540	NA	GCA_018966895.1	F	Human	GI	Asia	2010	Homo sapiens	Infant feces		2010-12-22	Russia: Moscow	NA	Assembly	57	2893669	144365	46.73	0			C3
SAMN06233708	NA	GCA_002960215.1	SCT-10-10-60	Human	GI	Asia	2010	Homo sapiens	feces		2010-10	China: Nanning	NA	Assembly	1	2990071	2990071	46.76	0			YC
SAMN16539238	NA	GCA_015160815.1	RSI3	Dairy	NA	Asia	2010		fermented dairy product		2010-10-14	India	NA	Assembly	67	3012227	129063	46.7	0
SAMN06161581	NA	GCA_001982425.1	AMC143	Human	GI	North America	2010	Homo sapiens	infant stools		2010	USA	NA	Assembly	72	2872742	107739	46.63	380
SAMN07235705	NA	GCA_003433395.1	ATCC 11443	Unknown	Unknown	Unknown	2010		purchased from JCM		2010-10	missing	NA	Assembly	1	2990082	2990082	46.77	0			YC
SAMN02298796	NA	GCA_000466865.2	2166	Dairy	NA	Asia	2011		soured milk product		2011	Russia	NA	Assembly	84	3016360	75188	46.61	0			YC
SAMN17214539	NA	GCA_016653515.1	KF7	Dairy	NA	Asia	2011		Kefir		2011-11-04	China: Shanghai	NA	Assembly	4	3251532	3172945	46.66	0
SAMN06161582	NA	GCA_001982435.1	AMC010	Human	GI	North America	2011	Homo sapiens	infant stools		2011	USA	NA	Assembly	97	3134772	99304	46.61	552
SAMN03120606	NA	GCA_000932035.1	CLS17	Human	GI	Asia	2012	Homo sapiens	stool sample		2012-04-04	Kazakhstan: Astana	NA	Assembly	71	2889314	91548	46.76	1			C3
SAMN10790217	NA	GCA_004122925.1	44682	Dairy	NA	Asia	2012		Tibet kefir	Tibet kefir	2012-08-15	China: Tibet	NA	Assembly	76	2962086	152487	46.6	132
SAMN06479972	NA	GCA_002025085.1	WQ2	Dairy	NA	Asia	2012		traditional fermented milk		2012-11	Hong Kong: Pokfulam	NA	Assembly	1	2960737	2960737	46.63	48306			GG
SAMN06480070	NA	GCA_002027355.1	R709	Dairy	NA	Australia	2012		milk		2012-06	Australia: Melbourne	NA	Assembly	26	2889553	180596	46.74	0			YC
SAMN03766175	NA	GCA_001044415.1	313	Human	ENT	Asia	2013	Homo sapiens	saliva from healthy adult female		2013	Russia: central region	NA	Assembly	78	2934531	111203	46.63	1			GG
SAMN12793868	NA	GCA_008727835.1	hsryfm 1301	Human	GI	Asia	2013	Homo sapiens	intestinal tract		2013-07-13	China	NA	Assembly	2	3067813	3022021	46.7	0
SAMN06676198	NA	GCA_002238035.1	IBL027	Human	Vagina	South America	2013	Homo sapiens	vaginal swab		2013-04-16	Argentina: Tucuman	NA	Assembly	166	2898501	107344	46.77	26			C3
SAMN18687446	NA	GCA_018141205.1	CE1	Dairy	NA	North America	2014		cheese		2014-03-31	USA	NA	Assembly	1	2935174	2935174	46.79	0
SAMN18869154	NA	GCA_018286375.1	AS	Dairy	NA	North America	2014		cheese		2014-03-31	USA	NA	Assembly	1	2935123	2935123	46.79	0
SAMN05631078	NA	GCA_002286235.1	LR5	Human	GI	Asia	2015	Homo sapiens	feces		2015-08-24	South Korea: Seoul	NA	Assembly	1	2972590	2972590	46.7	0
SAMN05257120	NA	GCA_001756565.1	HCT70	Dairy	NA	Asia	2015		curd		2015-09-22	India: Pune	NA	Assembly	98	2975201	84915	46.64	19			GG
SAMN17109605	NA	GCA_022802715.1	3160-SD0198	Human	ENT	Australia	2015	Homo sapiens	nose of healthy child		2015-10-28	Australia: Queensland	NA	Assembly	74	2940143	100546	46.63	0			GG
SAMN17109603	NA	GCA_022802755.1	3195-SD0196	Human	ENT	Australia	2015	Homo sapiens	nose of healthy child		2015-10-28	Australia: Queensland	NA	Assembly	62	2885026	85194	46.75	0			C1
SAMN17109604	NA	GCA_022802735.1	3189-SD0197	Human	ENT	Australia	2015	Homo sapiens	nose of healthy child		2015-10-28	Australia: Queensland	NA	Assembly	64	2886283	78563	46.75	0			C1
SAMN17141195	NA	GCA_016599675.2	B6	Dairy	NA	Europe	2015		yogurt		2015-02-01	Bulgaria	NA	Assembly	1	2924491	2924491	46.77	0			C3
SAMN15532821	NA	GCA_015549225.1	1001095A_150126_D4	Human	GI	North America	2015	Homo sapiens	stool FMT donors		2015-01-26	USA	NA	Assembly	163	2860739	29634	46.66	0
SAMN15533264	NA	GCA_015668455.1	1001270B_150601_F12	Human	GI	North America	2015	Homo sapiens	stool FMT donors		2015-06-01	USA	NA	Assembly	71	2889915	73498	46.73	531			C1
SAMN15533109	NA	GCA_015557825.1	1001216B_150713_B1	Human	GI	North America	2015	Homo sapiens	stool FMT donors		2015-07-13	USA	NA	Assembly	81	2903257	107631	46.75	1084
SAMN08193701	NA	GCA_002848015.1	UMB0004	Human	Unknown	North America	2015	Homo sapiens	female urinary microbiota	not applicable	2015	USA: Maywood, IL	NA	Assembly	17	2850032	489262	46.71	2975
SAMN14558312	NA	GCA_017795605.1	LDTM7511	Human	GI	Asia	2016	Homo sapiens	Korean infant feces		2016-03-18	South Korea: Pyeongchang	NA	Assembly	1	3007472	3007472	46.69	0			GG
SAMN07160384	NA	GCA_002158925.1	4B15	Human	GI	Asia	2016	Homo sapiens	infant feces		2016-05-01	Korea:Seoul	NA	Assembly	1	3047840	3047840	46.67	4699			GG
SAMN09685158	NA	GCA_003353455.1	GG	Human	GI	Asia	2016	Homo sapiens	feces		2016-08-12	South Korea: Cheongju	NA	Assembly	1	3010116	3010116	46.69	0			GG
SAMN13386394	NA	GCA_015238575.1	JL-1	Human	GI	Asia	2016	Homo sapiens	feces from children		2016-10-13	China:Harbin	NA	Assembly	1	3007502	3007502	46.69	0			GG
SAMN12280510	NA	GCA_014155845.1	DPC 7102	Dairy	NA	Europe	2016		Cheddar Cheese		2016-01-01	Ireland: Fermoy	NA	Assembly	131	3076900	159036	46.61	0
SAMN15533335	NA	GCA_015548835.1	1001283B150210_160208_A4	Human	GI	North America	2016	Homo sapiens	stool FMT donors		2016-02-08	USA	NA	Assembly	33	2942624	149136	46.69	817			YC
SAMN17800908	NA	GCA_018365415.1	L3_133_000G1_dasL3_133_000G1_concoct_81	Human	GI	North America	2016	Homo sapiens	infant feces	feces	2016/2019	USA: Pittsburgh, Magee-Womens Hospital of UPMC	NA	Assembly	21	2911685	223437	46.68	0			C2
SAMN17800779	NA	GCA_018368015.1	L3_079_062G2_dasL3_079_062G2_metabat.metabat.2	Human	GI	North America	2016	Homo sapiens	infant feces	feces	2016/2019	USA: Pittsburgh, Magee-Womens Hospital of UPMC	NA	Assembly	96	2651796	41743	46.9	0			GG
SAMN17800953	NA	GCA_018364475.1	L3_114_000M1_dasL3_114_000M1_metabat.metabat.11	Human	GI	North America	2016	Homo sapiens	maternal feces	feces	2016/2019	USA: Pittsburgh, Magee-Womens Hospital of UPMC	NA	Assembly	79	2846753	46765	46.69	0
SAMN07665580	NA	GCA_002406705.1	B1	Probiotic	NA	North America	2016		commercial probiotic		2016-11-07	Canada: Montreal, Quebec	NA	Assembly	27	2908459	307935	46.78	60			C3
SAMN07665579	NA	GCA_002406715.1	P5	Probiotic	NA	North America	2016		commercial probiotic		2016-11-07	Canada: Montreal, Quebec	NA	Assembly	94	2982246	91191	46.87	311			C1
SAMN07665578	NA	GCA_002406745.1	P4	Probiotic	NA	North America	2016		commercial probiotic		2016-11-07	Canada: Montreal, Quebec	NA	Assembly	59	2950104	91191	46.71	115			C1
SAMN07665575	NA	GCA_002406795.1	P1	Probiotic	NA	North America	2016		commercial probiotic		2016-11-07	Canada: Montreal, Quebec	NA	Assembly	77	2967632	91191	46.8	53			C1
SAMN07665577	NA	GCA_002406785.1	P3	Probiotic	NA	North America	2016		commercial probiotic		2016-11-07	Canada: Montreal, Quebec	NA	Assembly	76	2971889	122000	46.82	107			C1
SAMN15514054	NA	GCA_013425615.1	AMC0710	Human	GI	Unknown	2016	Homo sapiens	Lumen Descending Colon	11 yo female organ donor	2016/2018	missing	NA	Assembly	98	3057044	78888	46.61	464			YC
SAMN15514053	NA	GCA_013425605.1	AMC0720	Human	GI	Unknown	2016	Homo sapiens	Lumen Ileum	11 yo female organ donor	2016/2018	missing	NA	Assembly	86	3067433	115967	46.6	0			YC
SAMN15514050	NA	GCA_013425665.1	AMC0722	Human	GI	Unknown	2016	Homo sapiens	Lumen Ileum	11 yo female organ donor	2016/2018	missing	NA	Assembly	127	3082039	79174	46.66	589			YC
SAMN15514055	NA	GCA_013425555.1	AMC0713	Human	GI	Unknown	2016	Homo sapiens	Lumen Transverse Colon	11 yo female organ donor	2016/2018	missing	NA	Assembly	86	3084973	117804	46.55	363			YC
SAMN15514047	NA	GCA_013425775.1	AMC0706	Human	GI	Unknown	2016	Homo sapiens	Mucosal surface Ascending Colon	11 yo female organ donor	2016/2018	missing	NA	Assembly	27	2923917	357037	46.69	668			C2
SAMN15514056	NA	GCA_013425565.1	AMC0707	Human	GI	Unknown	2016	Homo sapiens	Mucosal surface Ascending Colon	11 yo female organ donor	2016/2018	missing	NA	Assembly	80	3062980	150837	46.61	346			YC
SAMN15514057	NA	GCA_013425545.1	AMC0709	Human	GI	Unknown	2016	Homo sapiens	Mucosal surface Ascending Colon	11 yo female organ donor	2016/2018	missing	NA	Assembly	83	3081148	124440	46.56	361			YC
SAMN15514048	NA	GCA_013425725.1	AMC0712	Human	GI	Unknown	2016	Homo sapiens	Mucosal surface Descending Colon	11 yo female organ donor	2016/2018	missing	NA	Assembly	27	2924519	391359	46.69	623			C2
SAMN15514049	NA	GCA_013425735.1	AMC0721	Human	GI	Unknown	2016	Homo sapiens	Mucosal surface Ileum	11 yo female organ donor	2016/2018	missing	NA	Assembly	78	3082213	133186	46.56	344			YC
SAMN15514052	NA	GCA_013425645.1	AMC0716	Human	GI	Unknown	2016	Homo sapiens	Mucosal surface Transverse Colon	11 yo female organ donor	2016/2018	missing	NA	Assembly	79	3055270	125197	46.62	347			YC
SAMN15514051	NA	GCA_013425655.1	AMC0714	Human	GI	Unknown	2016	Homo sapiens	Mucosal surface Transverse Colon	11 yo female organ donor	2016/2018	missing	NA	Assembly	77	3054756	125056	46.62	361			YC
SAMN08176627	NA	GCA_004010975.1	LR-B1	Human	Blood	Asia	2017	Homo sapiens	blood	infant	2017-03	Taiwan: Taoyuan	NA	Assembly	1	3007503	3007503	46.69	0			GG
SAMN08176628	NA	GCA_004125395.1	LR-B2	Human	Blood	Asia	2017	Homo sapiens	blood	infant	2017-03	Taiwan: Taoyuan	NA	Assembly	67	2942922	114949	46.63	606			GG
SAMN08176629	NA	GCA_004125455.1	LR-CVC	Human	Blood	Asia	2017	Homo sapiens	central venous catheter	infant	2017-03	Taiwan: Taoyuan	NA	Assembly	67	2941394	111493	46.63	932			GG
SAMN08176640	NA	GCA_004125475.1	LR-S	Human	GI	Asia	2017	Homo sapiens	stool	infant	2017-03	Taiwan: Taoyuan	NA	Assembly	80	2927404	70654	46.61	2351			GG
SAMN15340092	NA	GCA_013377685.1	QC	Animal	GI	Asia	2017	chicken	intestines		2017-06	China:Hubei	NA	Assembly	72	3135664	132381	46.52	300
SAMN20968817	NA	GCA_019967935.1	CAU 1365	Food	NA	Asia	2017		kimchi		2017-10-06	South Korea	NA	Assembly	1	2991039	2991039	46.77	0			YC
SAMN08176639	NA	GCA_004125465.1	LR-GG-MoProbi	Probiotic	NA	Asia	2017	Homo sapiens	probiotics	infant	2017-03	Taiwan: Taoyuan	NA	Assembly	68	2844490	79103	46.66	0			GG
SAMN07981099	NA	GCA_002762445.1	GR-1	Probiotic	NA	Asia	2017		Probiotic Capsule		2017-05	India: Pune	NA	Assembly	18	2923637	390227	46.65	0			C2
SAMN08801722	NA	GCA_003046115.1	LR2	Food	NA	Europe	2017	not applicable	sourdough		2017	Turkey	NA	Assembly	39	2931951	154707	46.68	51
SAMN15532621	NA	GCA_015549085.1	1001311H_170123_H11	Human	GI	North America	2017	Homo sapiens	stool FMT donors		2017-01-23	USA	NA	Assembly	10	2924061	708635	46.7	615			C2
SAMN15532931	NA	GCA_015558325.1	1001287B_170213_A1	Human	GI	North America	2017	Homo sapiens	stool FMT donors		2017-02-13	USA	NA	Assembly	21	2815512	220755	46.76	523
SAMN20114179	NA	GCA_022509255.1	QAULRN2	Dairy	NA	Asia	2018		Dahi fermented milk product	Not applicable	2018-01-01/2021-01-01	Pakistan: Islamabad	NA	Assembly	138	2918787	217890	46.68	400
SAMN13091356	NA	GCA_009429065.1	IDCC 3201	Human	GI	Asia	2019	Infant	feces from breastmilk-fed infant		2019-10	South Korea: Hwaseong	NA	Assembly	1	3064363	3064363	46.69	100
SAMN13106275	NA	GCA_015377485.1	TK-F8B	Probiotic	NA	Asia	2019		probitic products		2019-02-26	China:Zhejiang province	NA	Assembly	3	3058443	3016822	46.63	0
SAMN22826457	NA	GCA_020826335.1	PMC203	Human	Vagina	Asia	2020	Homo sapiens	vaginal secretions		2020-01-01	South Korea: Cheonan	NA	Assembly	2	2993122	2945765	46.69	0			C2
SAMN18868053	NA	GCA_018228745.1	X253	Dairy	NA	Asia	2020		fermented milk		2020-08	China: Xinjiang	NA	Assembly	1	2991149	2991149	46.76	0			YC
SAMN22412672	NA	GCA_022649525.1	UW_DM_LACCAS2_1	Unknown	Unknown	North America	2020		anaerobic bioreactor effluent; solid retention time of 6 days	biological waste material	2020-01-25	USA: Madison, WI	NA	Assembly	74	2830759	70721	46.56	0
SAMN21367937	NA	GCA_019990845.1	cek-R1	Food	NA	Asia	2021	beet	root		2021-03-23	Hungary: Dinnyes	NA	Assembly	56	2964888	137353	46.64	0			C2
SAMEA7846680	NA	GCA_905194935.1	ERR1430462-bin.4	Human	GI	Asia	Unknown		human gut	faeces	not provided	China	NA	Assembly	38	2911850	137413	46.67	0
SAMN02469586	NA	GCA_000508405.1	LR231	Human	GI	Asia	Unknown		human feces			India	NA	Assembly	183	2592265	29381	47.14	0
SAMN02324556	NA	GCA_000784395.1	L35	Human	GI	Asia	Unknown	Homo sapiens	infant feces			Thailand: Bangkok	NA	Assembly	51	2937403	122135	46.81	0
SAMN02324555	NA	GCA_000784375.1	L34	Human	GI	Asia	Unknown	Homo sapiens	infant feces			Thailand: Bangkok	NA	Assembly	51	2937717	112585	46.81	0
SAMN02324553	NA	GCA_000784405.1	L31	Human	GI	Asia	Unknown	Homo sapiens	infant feces			Thailand: Bangkok	NA	Assembly	67	2826754	91772	46.73	0
SAMEA5665498	NA	GCA_901830405.1	AMBR1	Human	ENT	Europe	Unknown	Homo sapiens	Human nasopharynx			Belgium	NA	Assembly	121	2969912	131496	46.57	100			GG
SAMEA5665500	NA	GCA_901830395.1	AMBR4	Human	ENT	Europe	Unknown	Homo sapiens	Human nasopharynx			Belgium	NA	Assembly	131	2974919	563916	46.57	100			C2
SAMEA5665499	NA	GCA_901830385.1	AMBR3	Human	ENT	Europe	Unknown	Homo sapiens	Human nasopharynx			Belgium	NA	Assembly	297	3030894	125233	46.52	100			C2
SAMEA5665501	NA	GCA_901830425.1	AMBR5	Human	ENT	Europe	Unknown	Homo sapiens	Human nasopharynx			Belgium	NA	Assembly	314	3027945	66042	46.48	200			GG
SAMEA5665502	NA	GCA_901830355.1	AMBR6	Human	ENT	Europe	Unknown	Homo sapiens	Human nasopharynx			Belgium	NA	Assembly	186	2992028	64413	46.52	100			GG
SAMEA5665503	NA	GCA_901830365.1	AMBR7	Human	ENT	Europe	Unknown	Homo sapiens	Human nasopharynx			Belgium	NA	Assembly	267	2998283	26167	46.47	0			GG
SAMN18473070	NA	GCA_018458775.1	RAB2019A	Human	Vagina	North America	Unknown	Homo sapiens	vaginal swab		missing	USA: St. Louis	NA	Assembly	138	2918787	217890	46.68	400
SAMN03197377	NA	GCA_001062885.1	186_LRHA	Human	Unknown	North America	Unknown	Homo sapiens	missing	ICU isolates	Unknown	USA: WA	NA	Assembly	96	3045143	71931	46.65	111
SAMN03197407	NA	GCA_001062955.1	214_LRHA	Human	Unknown	North America	Unknown	Homo sapiens	missing	ICU isolates	Unknown	USA: WA	NA	Assembly	268	2962195	19377	46.63	1414			C1
SAMN02469462	NA	GCA_000414365.1	CRL1505	Dairy	NA	South America	Unknown	goat	milk			Argentina: Tucuman	NA	Assembly	218	3417091	247917	46.31	1			YC
SAMN03196637	NA	GCA_001656735.1	Lrh11	Human	Blood	Unknown	Unknown	Homo sapiens	stool?		2014	not collected	NA	Assembly	52	2897692	147015	46.67	0
SAMN03196645	NA	GCA_001656675.1	Lrh20	Human	Blood	Unknown	Unknown	Homo sapiens	stool?		2014	not collected	NA	Assembly	59	2956041	146738	46.65	0
SAMN03196648	NA	GCA_001656655.1	Lrh22	Human	Blood	Unknown	Unknown	Homo sapiens	stool?		2014	not collected	NA	Assembly	52	2966792	123143	46.66	0
SAMN03196646	NA	GCA_001656815.1	Lrh7	Human	Blood	Unknown	Unknown	Homo sapiens	stool?		2014	not collected	NA	Assembly	79	2866995	99207	46.74	0			GG
SAMN03196649	NA	GCA_001656635.1	Lrh23	Human	Blood	Unknown	Unknown	Homo sapiens	stool?		2014	not collected	NA	Assembly	57	2968944	94456	46.67	0
SAMN03196644	NA	GCA_001657115.1	Lrh14	Human	Blood	Unknown	Unknown	Homo sapiens	stool?		2014	not collected	NA	Assembly	79	2899890	92489	46.68	0			GG
SAMN03196647	NA	GCA_001657135.1	Lrh13	Human	Blood	Unknown	Unknown	Homo sapiens	stool?		2014	not collected	NA	Assembly	86	2906410	84447	46.7	0
SAMN03196643	NA	GCA_001656925.1	Lrh28	Human	Blood	Unknown	Unknown	Homo sapiens	stool?		2014	not collected	NA	Assembly	97	3004942	83431	46.61	0
SAMN03196638	NA	GCA_001657055.1	Lrh18	Human	Blood	Unknown	Unknown	Homo sapiens	stool?		2014	not collected	NA	Assembly	81	2934472	82323	46.63	0			GG
SAMN03196639	NA	GCA_001656895.1	Lrh30	Human	Blood	Unknown	Unknown	Homo sapiens	stool?		2014	not collected	NA	Assembly	92	3013792	78884	46.62	0
SAMN03196642	NA	GCA_001656545.1	Lrh32	Human	Blood	Unknown	Unknown	Homo sapiens	stool?		2014	not collected	NA	Assembly	94	2933901	69217	46.63	0			GG
SAMN03196640	NA	GCA_001656535.1	Lrh8	Human	Blood	Unknown	Unknown	Homo sapiens	stool?		2014	not collected	NA	Assembly	83	2866028	67501	46.73	0			GG
SAMN03196641	NA	GCA_001656785.1	Lrh9	Human	Blood	Unknown	Unknown	Homo sapiens	stool?		2014	not collected	NA	Assembly	108	2885645	51650	46.69	0			GG
SAMN03196633	NA	GCA_001656715.1	Lrh15	Human	Blood	Unknown	Unknown	Homo sapiens	stool?		2014	not collected	NA	Assembly	131	2928584	48020	46.68	0			YC
SAMN03196635	NA	GCA_001656835.1	Lrh6	Human	Blood	Unknown	Unknown	Homo sapiens	stool?		2014	not collected	NA	Assembly	134	2853519	40441	46.81	0
SAMN03196634	NA	GCA_001656875.1	Lrh4	Human	Blood	Unknown	Unknown	Homo sapiens	stool?		2014	not collected	NA	Assembly	240	2830588	21357	46.78	0
SAMN03196632	NA	GCA_001656585.1	Lrh29	Human	Blood	Unknown	Unknown	Homo sapiens	stool?		2014	not collected	NA	Assembly	390	3018767	14931	46.57	0
SAMN12856534	NA	GCA_008831425.1	BIO6870	Human	GI	Unknown	Unknown	Homo sapiens	feces		missing	missing	NA	Assembly	1	3006715	3006715	46.69	0			GG
SAMN13344000	NA	GCA_009720565.1	BIO5326	Human	GI	Unknown	Unknown	Homo sapiens	feces		missing	missing	NA	Assembly	1	2989570	2989570	46.76	0			YC
SAMN03196652	NA	GCA_001044025.1	Lr108	Human	GI	Unknown	Unknown	Homo sapiens	baby faeces		not collected	not collected	NA	Assembly	148	2846068	40241	46.74	1
SAMN03196623	NA	GCA_001656995.1	Lrh21	Human	GI	Unknown	Unknown	Homo sapiens	feces		not collected	not collected	NA	Assembly	71	2955663	93612	46.67	0			YC
SAMN03196629	NA	GCA_001656605.1	Lrh26	Human	GI	Unknown	Unknown	Homo sapiens	feces		not collected	not collected	NA	Assembly	91	2993314	81425	46.63	0			YC
SAMN03196624	NA	GCA_001656945.1	Lrh27	Human	GI	Unknown	Unknown	Homo sapiens	feces		not collected	not collected	NA	Assembly	86	3005686	72899	46.53	0
SAMN03196627	NA	GCA_001657075.1	Lrh17	Human	GI	Unknown	Unknown	Homo sapiens	feces		not collected	not collected	NA	Assembly	108	2921984	59138	46.63	0			GG
SAMN03196630	NA	GCA_001656845.1	Lrh5	Human	GI	Unknown	Unknown	Homo sapiens	feces		not collected	not collected	NA	Assembly	148	2846072	40241	46.74	0
SAMN03196628	NA	GCA_001657155.1	Lrh12	Human	GI	Unknown	Unknown	Homo sapiens	feces		not collected	not collected	NA	Assembly	344	2893798	15716	46.64	0			YC
SAMN03196626	NA	GCA_001657025.1	Lrh2	Human	GI	Unknown	Unknown	Homo sapiens	feces		not collected	not collected	NA	Assembly	360	2800944	15035	46.66	0			GG
SAMN03196650	NA	GCA_001656685.1	Lrh19	Human	GI	Unknown	Unknown	Homo sapiens	healthy intestine		not collected	not collected	NA	Assembly	93	2937715	67252	46.62	0
SAMEA5850796	NA	GCA_902381635.1	MGYG-HGUT-01293	Human	GI	Unknown	Unknown	Homo sapiens	human gut			not provided	NA	Assembly	1	3010111	3010111	46.69	0			GG
SAMEA2272375	NA	GCA_000026505.1	GG (ATCC 53103)	Human	GI	Unknown	Unknown		human gut		2009	not provided	NA	Assembly	1	3010111	3010111	46.69	0			GG
SAMN03196651	NA	GCA_001656575.1	Lrh31	Human	Vagina	Unknown	Unknown	Homo sapiens	vagina		not collected	not collected	NA	Assembly	56	3024433	123287	46.56	0
SAMEA3879648	NA	GCA_900070175.1	BPL5	Human	Vagina	Unknown	Unknown		Vagina of healthy woman				NA	Assembly	1	3024027	3024027	46.72	0
SAMN03196631	NA	GCA_001657005.1	Lrh24	Animal	GI	Unknown	Unknown	goat	feces		not collected	not collected	NA	Assembly	334	2982323	16481	46.6	0			YC
SAMN13198146	NA	GCA_009742715.1	LR_AVK	Dairy	NA	Unknown	Unknown		dairy product		NA	NA	NA	Assembly	35	2999743	304394	46.63	0			YC
SAMN03196618	NA	GCA_001657165.1	Lrh10	Dairy	NA	Unknown	Unknown		fermented dairy product		not collected	not collected	NA	Assembly	86	2882427	80249	46.72	0			C3
SAMN03196621	NA	GCA_001656765.1	Lrh34	Dairy	NA	Unknown	Unknown		fermented dairy product		not collected	not collected	NA	Assembly	114	3007823	51155	46.52	0
SAMN03196619	NA	GCA_001656975.1	Lrh25	Dairy	NA	Unknown	Unknown		fermented dairy product		not collected	not collected	NA	Assembly	116	2989537	50701	46.62	0			YC
SAMN03196620	NA	GCA_001657195.1	Lrh33	Dairy	NA	Unknown	Unknown		fermented dairy product		not collected	not collected	NA	Assembly	239	3124169	26821	46.48	0
SAMN03196636	NA	GCA_001656915.1	Lrh3	Dairy	NA	Unknown	Unknown		fermented dairy product		not collected	not collected	NA	Assembly	322	2824861	15928	46.74	0
SAMN12558187	NA	GCA_008017355.1	Vahe	Human	GI	Unknown	Unknown	Healthy breastfed infant			NA	NA	NA	Assembly	34	2834560	140059	46.69	0
SAMN00001479	NA	GCA_000160175.1	LMS2-1	Human	Unknown	Unknown	Unknown	Homo sapiens	missing	biological product	not determined	not determined	NA	Assembly	55	3159402	801735	46.49	50643			YC
SAMN02299451	NA	GCA_000235865.1	ATCC 21052	Human	Unknown	Unknown	Unknown	Homo sapiens		biological product	not determined	not determined	NA	Assembly	42	2877033	127881	46.69	6268			C3
SAMN05717709	NA	GCA_001981725.1	RI-004	Food	NA	Unknown	Unknown		missing		2017	missing	NA	Assembly	72	2915846	69835	46.63	52			GG
SAMD00169722	NA	GCA_007990855.1	NBRC 3425	Unknown	Unknown	Unknown	Unknown			missing	missing	missing	NA	Assembly	190	2909187	23804	46.6	0			YC
SAMN03196661	NA	GCA_001657205.1	Lrh42	Unknown	Unknown	Unknown	Unknown		unknown		not collected	not collected	NA	Assembly	74	2934750	80732	46.68	0			YC
SAMN03196622	NA	GCA_001657085.1	Lrh16	Unknown	Unknown	Unknown	Unknown		unknown		not collected	not collected	NA	Assembly	134	2925729	41735	46.62	0			GG
SAMEA8395116	NA	GCA_905371895.1	SRR9217392-mag-bin.13	Human	ENT	Unknown	Unknown		not provided	not provided	not provided	not provided	NA	Assembly	205	2756692	18856	46.64	0
SAMEA3905380	NA	GCA_900636965.1	NCTC13764	Unknown	Unknown	Unknown	Unknown	not available	to be reported later				NA	Assembly	1	2988387	2988387	46.76	0			YC
SAMD00060969	NA	GCA_000011045.1	ATCC 53103	Human	GI	Unknown	Unknown	Homo sapiens					NA	Assembly	1	3005051	3005051	46.69	0			GG
SAMN07605138	NA	GCA_002287945.1	DSM 14870	Human	Vagina	Unknown	Unknown	Homo sapiens					NA	Assembly	1	3013149	3013149	46.67	0
SAMN02603329	NA	GCA_000418495.1	LOCK908	Unknown	Unknown	Unknown	Unknown						NA	Assembly	1	2990900	2990900	46.76	0			YC
SAMEA2272728	NA	GCA_000026525.1	Lc 705	Unknown	Unknown	Unknown	Unknown			probiotic			NA	Assembly	2	3033106	2968598	46.68	0			YC
SAMN02604241	NA	GCA_000233755.1	ATCC 8530	Human	GI	Unknown	Unknown				2012		NA	Assembly	1	2960339	2960339	46.76	0			YC
SAMN02603328	NA	GCA_000418475.1	LOCK900	Unknown	Unknown	Unknown	Unknown			probiotic			NA	Assembly	1	2883376	2883376	46.79	0			C3
SAMEA3158499	NA	GCA_001368735.1	BPL15	Unknown	Unknown	Unknown	Unknown						NA	Assembly	62	3018284	2994737	46.71	29439
SAMEA4984995	NA	GCA_900604925.1	Lactobacillus rhamnosus GR-1	Human	Vagina	Unknown	Unknown	Homo sapiens					NA	Assembly	301	2893133	15777	46.47	0			C2
SAMEA104458420	NA	GCA_900248175.2	Lactobacillus rhamnosus	Dairy	NA	Unknown	Unknown		Maasdam Cheese				NA	Assembly	322	2950349	14362	46.66	0			YC
SAMN01757838	NA	GCA_000311965.1	LRHMDP3	Human	ENT	Unknown	Unknown	Homo sapiens	Dental pulp				NA	Assembly	47	2911934	217880	46.58	0
SAMN01737618	NA	GCA_000311945.1	LRHMDP2	Human	ENT	Unknown	Unknown	Homo sapiens	Dental pulp				NA	Assembly	50	2911110	181493	46.57	0
SAMN02602920	NA	GCA_000712505.1	PEL5	Unknown	Unknown	Unknown	Unknown						NA	Assembly	71	2897032	98210	46.68	0			GG
SAMN02602919	NA	GCA_000712495.1	E800	Unknown	Unknown	Unknown	Unknown						NA	Assembly	83	3031620	84454	46.62	1
SAMN02602921	NA	GCA_000712515.1	PEL6	Unknown	Unknown	Unknown	Unknown						NA	Assembly	67	2876865	79011	46.7	0			GG
SAMN02469790	NA	GCA_000173255.2	HN001	Dairy	NA	Unknown	Unknown						NA	Assembly	96	2914408	75199	46.7	18			C1
SAMN02471148	NA	GCA_000226235.1	CASL	Food	Unknown	Unknown	Unknown		cheap, nonfood sustrate cassava				NA	Assembly	188	2860691	27434	46.59	10780			YC
SAMD00000741	NA	GCA_000615245.1	JCM 1136	Unknown	Unknown	Unknown	Unknown						NA	Assembly	63	2934843	90368	46.68	0			YC
SAMN23764977	NA	GCA_022220485.1	VHProbi Y39	Human	GI	Asia	2019		feces		2019-11-18	China:Qingdao	NA	Assembly	1	2991151	2991151	46.76	0			YC
SAMN32062170	SRR22539412	JAPUDL000000000	yogurt_a	Dairy	NA	North America	2022						85.0457	Reads	63	2927237	366129	46.61	0	1021998	307621398
SAMN32062181	SRR22539409	JAPUDA000000000	yogurt_c	Dairy	NA	North America	2022						98.7808	Reads	66	2961466	144026	46.7	0	1034310	311327310	YC
SAMN32062186	SRR22539404	JAPUCV000000000	yogurt_d	Dairy	NA	North America	2022						85.1118	Reads	65	2930645	366129	46.59	0	1510134	454550334
SAMN32062169	SRR22539413	JAPUDM000000000	clinical	Human	Blood	North America	2019						98.9148	Reads	54	2958103	149234	46.68	0	621884	187187084	YC
