# Supplementary material for: The global population stru cture of Lacticaseibacillus rhamnosus and its application to an investigation of a rare case of infective endocarditis
Source: PLoS One. 2024 Aug 30;19(8):e0300843. doi: 10.1371/journal.pone.0300843 (PMC11364288; doi:10.1371/journal.pone.0300843)
Supplement: S2 Table — NCBI database accession numbers and characteristics of publicly-available sequence read data that were excluded from analysis. (XLSX) [file pone.0300843.s005.xlsx]

## Sheet: excluded SRA
Paired-end Illumina read sets obtained from NCBI SRA database but excluded from analysis
BioSample	SRA	Strain	alignment_cov	read_pair_count	read_bases	Est. Fold Coverage	16S rRNA gene ID	Notes
SAMEA1920317	ERR485019	G205-1.37	85.4616	3221790	322179000	108.533	Lacticaseibacillus rhamnosus	Duplicate BioSample
SAMEA1920340	ERR485042	G216-1.2	87.3668	3086020	308602000	103.959	Lacticaseibacillus rhamnosus	Duplicate BioSample
SAMEA1920358	ERR485059	G218-4.1	86.8167	2841626	284162600	95.7263	Lacticaseibacillus rhamnosus	Duplicate BioSample
SAMEA1920365	ERR485068	G229-1.32	94.4108	3323592	332359200	111.962	Lacticaseibacillus rhamnosus	Duplicate BioSample
SAMEA1920372	ERR485074	G216BLE_sm_A	82.9071	3352444	335244400	112.934	Lacticaseibacillus rhamnosus	Duplicate BioSample
SAMEA1920388	ERR485092	CH620	94.4277	3236074	323607400	109.014	Lacticaseibacillus rhamnosus	Duplicate BioSample
SAMEA1920389	ERR485091	UA222	81.4925	3205858	320585800	107.996	Lacticaseibacillus rhamnosus	Duplicate BioSample
SAMEA1920399	ERR485099	CH150	94.4208	3217124	321712400	108.376	Lacticaseibacillus rhamnosus	Duplicate BioSample
SAMEA3539430	ERR1204013		95.6369	3294568	329456800	110.985	Lacticaseibacillus rhamnosus	Duplicate BioSample
SAMN04009562	SRR2182552		83.4573	692800	104612800	35.2411	Lacticaseibacillus rhamnosus	Duplicate BioSample
SAMN04009562	SRR2182554		84.1897	17725144	2823625488	951.199	Lacticaseibacillus rhamnosus	Duplicate BioSample
SAMN04009563	SRR2182555		83.8427	1583438	272828286	91.9081	Lacticaseibacillus rhamnosus	Duplicate BioSample
SAMN04440347	SRR11853209	LrGG-PS17	83.9998	6248772	786567553	264.972	Lacticaseibacillus rhamnosus	Duplicate BioSample
SAMN04440353	SRR3146675	LrGG-PS41	83.932	1210758	370491948	124.808	Lacticaseibacillus rhamnosus	Duplicate BioSample
SAMN04440354	SRR3118265	LrGG-PA11	83.9739	1683856	433286567	145.962	Lacticaseibacillus rhamnosus	Duplicate BioSample
SAMN11849136	SRR9222203	BIOML-A1	58.9976	170168	21659805	7.29657	NA	No assembly, low coverage
SAMN15078664	SRR11910237	DS24_11	70.4228	252932	42480303	14.3104	NA	No assembly, low coverage
SAMN03197377	SRR1655609	186_LRHA	NA	1199014	114602702	38.6064	NA	Paired read file error
SAMN03197407	SRR1655639	214_LRHA	NA	470676	45211552	15.2305	NA	Paired read file error
SAMEA3594154	ERR1203590			3415688	341568800	115.065	Aerococcus urinae	Not L. rhamnosus
SAMEA3594154	ERR1203679			3479564	347956400	117.217	Aerococcus urinae	Not L. rhamnosus
SAMEA3594188	ERR1203624			2976046	297604600	100.254	Gardnerella swidsinskii	Not L. rhamnosus
SAMEA3594188	ERR1203713			3024940	302494000	101.902	Gardnerella swidsinskii	Not L. rhamnosus
SAMEA2437616	ERR570124	G215-5.16		5092184	509218400	171.541	Limosilactobacillus fermentum	Not L. rhamnosus
SAMEA2437718	ERR570226	G269-2.6		4708482	470848200	158.615	Limosilactobacillus oris	Not L. rhamnosus
SAMEA4556027	ERR1939968			1715700	214462500	72.2463	Lactobacillus jensenii	Not L. rhamnosus
SAMN16539238	SRR16301660	RSI3		681526	135315745	45.584	Leuconostoc mesenteroides	Not L. rhamnosus
