# Supplementary material for: The global population stru cture of Lacticaseibacillus rhamnosus and its application to an investigation of a rare case of infective endocarditis
Source: PLoS One. 2024 Aug 30;19(8):e0300843. doi: 10.1371/journal.pone.0300843 (PMC11364288; doi:10.1371/journal.pone.0300843)
Supplement: S3 Table — NCBI database accession numbers for BioSample records with both assembly and sequence read data available for which only sequence read data was included in the analysis. (XLSX) [file pone.0300843.s006.xlsx]

## Sheet: reads and assemblies
Records with both NCBI Assembly and NCBI SRA Illumina read data. For these records, only Illumina read data was used.
Assembly BioSample	Read BioSample
SAMN05915696	same
SAMN05915698	same
SAMN05915697	same
SAMN15749032	same
SAMN24291469	same
SAMN05915695	same
SAMN02369512	same
SAMN11370921	same
SAMN18897175	same
SAMN22314508	same
SAMN10239552	same
SAMN05864076	same
SAMN05864074	same
SAMN05864075	same
SAMN05864077	same
SAMN05864073	same
SAMN05864079	same
SAMN05864078	same
SAMN06464110	same
SAMN06464111	same
SAMN06464112	same
SAMEA4623334	same
SAMN03197509	same
SAMN03197721	same
SAMN03197739	same
SAMN03197995	same
SAMN03198100	same
SAMN03198164	same
SAMN03198209	same
SAMN03197978	same
SAMN03197912	same
SAMN03198163	same
SAMN03198113	same
SAMN03197902	same
SAMN03198077	same
SAMN03198199	same
SAMN03197581	same
SAMN03197580	same
SAMN14987738	same
SAMN11946127	SAMN11849145
SAMN11946119	SAMN11849137
SAMN11946120	SAMN11849138
SAMN11946121	SAMN11849139
SAMN11946122	SAMN11849140
SAMN11946123	SAMN11849141
SAMN11946124	SAMN11849142
SAMN11946125	SAMN11849143
SAMN11946126	SAMN11849144
